# Supplementary material for: Establishment of a Novel Combined Nomogram for Predicting the Risk of Progression Related to Castration Resistance in Patients With Prostate Cancer
Source: Front Genet. 2022 May 10;13:823716. doi: 10.3389/fgene.2022.823716 (PMC9127235; doi:10.3389/fgene.2022.823716)
Supplement: Supplementary file 10 [file Table1.XLSX]

## Sheet: GSE35988.CRPC VS NOR
Gene	logFC	AveExpr	t	P.Value	adj.P.Val	B
PAGE4	-7.67099	-3.99703	-28.4943	5.37e-28	1.05e-23	52.6141
ACTG2	-5.81457	-2.69142	-23.3232	9.63e-25	9.42e-21	45.7519
PCP4	-5.99399	-2.2402	-21.6351	1.53e-23	9.96e-20	43.1588
FCER1A	-4.93561	-2.20496	-21.4447	2.11e-23	1.03e-19	42.8537
SRD5A2	-5.90096	-3.77851	-21.0495	4.16e-23	1.63e-19	42.2118
PDZRN4	-5.17321	-2.76156	-20.8771	5.61e-23	1.78e-19	41.9282
RBFOX3	-4.06549	-2.9407	-20.805	6.36e-23	1.78e-19	41.8089
C18orf34	-5.02688	-1.44683	-20.5859	9.34e-23	2.24e-19	41.4439
ACTBL2	-4.16147	-2.47308	-20.5308	1.03e-22	2.24e-19	41.3516
CCK	-5.67272	-3.08895	-19.5636	5.88e-22	1.15e-18	39.6904
CNN1	-5.24276	-2.46373	-19.4385	7.41e-22	1.32e-18	39.4698
LOC100506542	-5.81836	-3.40715	-18.7922	2.49e-21	4.06e-18	38.3095
CSRP1	-3.73683	-2.28607	-18.5695	3.8e-21	5.73e-18	37.9014
MS4A2	-4.33197	-1.762	-18.1791	8.09e-21	1.13e-17	37.1749
ISL1	-5.21842	-3.1976	-17.9713	1.22e-20	1.59e-17	36.7824
CPA6	-5.06113	-3.3253	-17.8358	1.59e-20	1.94e-17	36.5244
CHP2	-5.38708	-4.51961	-17.7092	2.04e-20	2.35e-17	36.2819
MYLK	-5.15739	-2.71898	-17.463	3.35e-20	3.64e-17	35.8056
LIX1	-5.28647	-2.39849	-17.4024	3.78e-20	3.89e-17	35.6876
SYNPO2	-4.92859	-2.63976	-17.2999	4.65e-20	4.55e-17	35.4869
SPOCK3	-5.90293	-3.26514	-17.0407	7.89e-20	7.35e-17	34.9752
KIAA1210	-5.25076	-2.17051	-16.466	2.6e-19	2.32e-16	33.8164
ACTC1	-3.2044	-2.30958	-16.2963	3.73e-19	3.17e-16	33.4678
WFDC1	-3.77318	-2.3809	-15.9406	7.98e-19	6.51e-16	32.7272
KRT15	-4.20326	-2.871	-15.9123	8.48e-19	6.64e-16	32.6677
C2orf40	-3.18101	-2.54607	-15.7995	1.08e-18	7.47e-16	32.4298
ANPEP	-4.00371	-2.13064	-15.7977	1.09e-18	7.47e-16	32.426
LOC100127983	-3.75751	-1.77474	-15.794	1.1e-18	7.47e-16	32.4183
CA14	-4.05926	-2.0103	-15.7892	1.11e-18	7.47e-16	32.4079
LOC400550	-3.59122	-2.31777	-15.7229	1.28e-18	8.31e-16	32.2673
ASB5	-4.11433	-3.19815	-15.7096	1.32e-18	8.31e-16	32.2392
SYNM	-5.93866	-3.11668	-15.6474	1.51e-18	9.22e-16	32.1068
ANO4	-4.77202	-2.30399	-15.4195	2.49e-18	1.48e-15	31.618
SCN7A	-3.61508	-2.03296	-15.06	5.55e-18	3.19e-15	30.8352
LOC572558	-3.63169	-2.67165	-14.7815	1.04e-17	5.75e-15	30.2186
LOC100507039	-4.85077	-2.82114	-14.7747	1.06e-17	5.75e-15	30.2035
NRG2	-2.66745	-1.98934	-14.7305	1.17e-17	6.19e-15	30.1048
CAPN6	-4.13272	-2.65357	-14.6935	1.27e-17	6.56e-15	30.0221
EYA4	-4.96186	-2.91883	-14.6731	1.33e-17	6.69e-15	29.9764
FGFR2	-3.12575	-1.98521	-14.6491	1.41e-17	6.89e-15	29.9226
SLC16A5	-4.32685	-2.84483	-14.6254	1.49e-17	7.1e-15	29.8693
MAGI2-AS3	-3.15118	-1.18019	-14.4865	2.05e-17	9.54e-15	29.5561
CD38	-6.36206	-4.20274	-14.3982	2.51e-17	1.14e-14	29.3557
ACTA2	-3.63007	-2.15798	-14.2745	3.35e-17	1.49e-14	29.0735
CPA3	-5.13114	-3.19761	-14.1607	4.37e-17	1.9e-14	28.8123
DKFZP586K1520	-2.99446	-1.72706	-14.1255	4.75e-17	2.02e-14	28.7313
MYH11	-3.44262	-2.29748	-14.1074	4.96e-17	2.06e-14	28.6894
PTPLAD2	-3.82502	-1.94275	-14.0074	6.27e-17	2.56e-14	28.4581
PROK1	-4.30823	-2.21198	-13.9832	6.64e-17	2.65e-14	28.4019
FOSB	-5.03842	-0.451893	-13.9013	8.07e-17	3.16e-14	28.2112
LSAMP	-4.46408	-2.29721	-13.8259	9.65e-17	3.7e-14	28.0349
TSPAN2	-4.0692	-1.60263	-13.7751	1.09e-16	4.03e-14	27.9157
TMEM35	-4.05177	-2.14985	-13.7747	1.09e-16	4.03e-14	27.9147
GRP	-4.23312	-2.43465	-13.6486	1.48e-16	5.35e-14	27.6176
PGR	-3.05508	-1.69515	-13.6306	1.54e-16	5.4e-14	27.575
SIGLECP3	-4.00769	-1.60368	-13.6297	1.54e-16	5.4e-14	27.5729
MYOT	-3.68465	-4.42674	-13.489	2.17e-16	7.45e-14	27.2388
SCRG1	-3.75036	-2.10321	-13.4777	2.23e-16	7.52e-14	27.2118
TSHZ3	-3.48917	-1.81907	-13.3978	2.71e-16	8.98e-14	27.0209
COL4A6	-3.7819	-2.5813	-13.3658	2.93e-16	9.54e-14	26.9442
ALDH1A2	-2.83415	-1.90157	-13.1102	5.48e-16	1.72e-13	26.3269
CTSG	-3.29625	-2.45682	-13.1053	5.54e-16	1.72e-13	26.315
DIXDC1	-3.69422	-2.28841	-13.1052	5.55e-16	1.72e-13	26.3147
HSPB8	-3.31207	-2.52321	-13.0951	5.69e-16	1.74e-13	26.29
PTCHD1	-4.71931	-3.13719	-12.9261	8.65e-16	2.6e-13	25.8772
UNC5D	-4.61146	-3.13555	-12.8483	1.05e-15	3.07e-13	25.6858
C3orf70	-3.38097	-1.21004	-12.8477	1.05e-15	3.07e-13	25.6842
KCNMB1	-2.22696	-1.22324	-12.7825	1.24e-15	3.56e-13	25.5234
ANO5	-5.46081	-2.44327	-12.6651	1.66e-15	4.72e-13	25.2321
SLC24A3	-2.44854	-1.61921	-12.6331	1.8e-15	5.04e-13	25.1525
MME	-5.18697	-2.69464	-12.5457	2.25e-15	6.2e-13	24.934
TSLP	-5.00373	-3.37025	-12.476	2.69e-15	7.3e-13	24.7592
SGCG	-3.39141	-2.67464	-12.4218	3.08e-15	8.26e-13	24.6229
HDC	-4.48304	-2.15824	-12.3578	3.63e-15	9.6e-13	24.4614
NLGN3	-3.45724	-1.57627	-12.3276	3.92e-15	1.02e-12	24.3852
TCEAL2	-3.57903	-2.47244	-12.2031	5.4e-15	1.39e-12	24.0689
LMOD1	-3.61884	-2.08445	-12.1482	6.23e-15	1.58e-12	23.9287
DPP4	-4.64462	-3.02831	-12.1124	6.83e-15	1.71e-12	23.8373
TCF21	-2.89514	-2.05472	-12.0898	7.24e-15	1.79e-12	23.7793
PAK1IP1	-2.77968	-0.725689	-11.9858	9.49e-15	2.32e-12	23.5122
DES	-4.00733	-2.76513	-11.9475	1.05e-14	2.53e-12	23.4133
MSRB3	-3.41894	-1.75687	-11.939	1.07e-14	2.56e-12	23.3913
PLP1	-3.84992	-3.58421	-11.9065	1.17e-14	2.75e-12	23.3075
LAYN	-2.17088	-1.53574	-11.897	1.2e-14	2.79e-12	23.2827
BDH2	-2.56866	-1.25284	-11.8151	1.48e-14	3.42e-12	23.0703
BEND6	-2.24168	0.421384	-11.7771	1.64e-14	3.73e-12	22.9715
KCTD8	-2.80923	-1.94874	-11.7692	1.67e-14	3.77e-12	22.951
TMLHE	-2.74361	-1.66563	-11.7584	1.72e-14	3.83e-12	22.9227
PTPLA	-4.69793	-2.42217	-11.6979	2.02e-14	4.44e-12	22.7647
FHL1	-4.22946	-3.01666	-11.6649	2.21e-14	4.79e-12	22.6786
FOXF1	-3.40795	-2.73248	-11.6569	2.25e-14	4.84e-12	22.6575
HCG23	-3.33805	-1.39164	-11.6225	2.47e-14	5.25e-12	22.5672
FLNA	-3.04604	-2.32507	-11.5798	2.76e-14	5.81e-12	22.4551
POTEF	-2.65124	-1.61959	-11.5607	2.91e-14	6.05e-12	22.405
ADH5	-2.50613	-1.58408	-11.5539	2.96e-14	6.09e-12	22.3869
NEFH	-4.80812	-2.55641	-11.5504	2.99e-14	6.09e-12	22.3777
CACNA2D1	-3.29964	-1.2427	-11.5239	3.21e-14	6.47e-12	22.3078
LOC100507165	-4.33305	-1.84475	-11.5176	3.26e-14	6.48e-12	22.2913
KCTD14	-2.83315	-2.62237	-11.5158	3.28e-14	6.48e-12	22.2864
FBXL22	-2.26831	-1.59303	-11.4944	3.47e-14	6.76e-12	22.23
CALD1	-2.67555	-0.623693	-11.4924	3.49e-14	6.76e-12	22.2246
SFRP1	-4.14862	-2.80823	-11.4795	3.61e-14	6.93e-12	22.1906
SLC2A4	-2.97841	-1.49176	-11.4122	4.32e-14	8.21e-12	22.0123
EDN3	-3.88946	-1.73672	-11.3552	5.04e-14	9.39e-12	21.8608
CCDC85A	-3.39767	-1.64218	-11.3549	5.04e-14	9.39e-12	21.8602
KCNAB1	-3.77429	-2.08555	-11.3457	5.17e-14	9.54e-12	21.8357
PGM5	-3.54494	-2.59704	-11.3406	5.24e-14	9.58e-12	21.822
EYA1	-4.49701	-2.73246	-11.3086	5.71e-14	1.03e-11	21.7369
TRPC4	-3.64313	-1.02363	-11.2981	5.87e-14	1.05e-11	21.7087
SPON1	-4.23504	-2.64485	-11.2293	7.07e-14	1.26e-11	21.525
MKX	-4.00879	-1.4244	-11.2212	7.23e-14	1.27e-11	21.5031
GLIS1	-3.39949	-2.23215	-11.1625	8.48e-14	1.48e-11	21.3456
ANGPTL7	-3.79798	-3.38208	-11.1487	8.8e-14	1.52e-11	21.3086
OGN	-6.66508	-1.05334	-11.1332	9.17e-14	1.57e-11	21.2671
PAMR1	-2.93584	-1.93407	-11.1298	9.26e-14	1.58e-11	21.2577
MNX1	3.42334	1.55633	11.1106	9.76e-14	1.65e-11	21.2063
FLRT3	-5.54341	-2.9993	-11.0889	1.04e-13	1.73e-11	21.1476
RPE65	-2.37649	0.528526	-11.0765	1.07e-13	1.78e-11	21.1142
PLCL1	-2.59828	-1.46994	-11.0698	1.09e-13	1.79e-11	21.096
SCN2B	-2.71577	-1.98351	-11.06	1.12e-13	1.83e-11	21.0696
MYL9	-2.87908	-1.91661	-11.0126	1.27e-13	2.06e-11	20.9417
MAOB	-4.23148	-2.20869	-10.9991	1.32e-13	2.12e-11	20.9051
SLC22A4	-3.06007	-2.01073	-10.9908	1.35e-13	2.15e-11	20.8825
CDC42EP3	-2.89691	-1.18049	-10.987	1.37e-13	2.16e-11	20.8723
PCOLCE2	-4.10573	-4.06916	-10.9704	1.43e-13	2.24e-11	20.8271
ACPP	-4.38021	-2.6428	-10.8925	1.77e-13	2.75e-11	20.6155
S100B	-4.03742	-3.70247	-10.8801	1.83e-13	2.82e-11	20.5817
ANKRD35	-3.30826	-2.39259	-10.8646	1.91e-13	2.92e-11	20.5396
GLB1L3	-3.57852	-2.43778	-10.854	1.97e-13	2.99e-11	20.5107
TPM2	-3.16485	-1.68673	-10.8497	1.99e-13	3e-11	20.4989
FLNC	-2.62073	-2.15906	-10.7888	2.36e-13	3.52e-11	20.3325
AOC3	-3.71817	-1.77384	-10.781	2.41e-13	3.57e-11	20.3111
GPR87	-5.01432	-3.17211	-10.7726	2.46e-13	3.62e-11	20.2883
GPRASP1	-2.88888	-1.66085	-10.7646	2.52e-13	3.68e-11	20.2661
MIR143HG	-2.83213	-2.08132	-10.7396	2.7e-13	3.91e-11	20.1978
ATP8B4	-4.03991	-3.43515	-10.7172	2.87e-13	4.13e-11	20.1362
ZNF655	-3.15429	-1.84945	-10.7022	2.99e-13	4.28e-11	20.095
LOC643988	2.98332	1.22236	10.6973	3.03e-13	4.3e-11	20.0815
SYCN	2.22235	-0.0558236	10.6781	3.2e-13	4.51e-11	20.0287
PRICKLE2	-3.60966	-2.34476	-10.6716	3.26e-13	4.56e-11	20.0107
COL17A1	-3.47296	-2.48144	-10.668	3.29e-13	4.57e-11	20.001
TP63	-4.81418	-3.16262	-10.6607	3.36e-13	4.63e-11	19.9809
OLFM4	-5.3835	-5.68053	-10.6562	3.4e-13	4.65e-11	19.9684
RGN	-4.22446	-1.81132	-10.6381	3.58e-13	4.86e-11	19.9185
ASB2	-3.1156	-1.88391	-10.6195	3.77e-13	5.08e-11	19.8672
MYL6	-2.2267	-0.979296	-10.6101	3.87e-13	5.18e-11	19.8412
DNAJB5	-2.42924	-1.42804	-10.6028	3.95e-13	5.25e-11	19.8211
TCEAL7	-2.80386	-1.83025	-10.573	4.29e-13	5.67e-11	19.7389
PCDH18	-3.83665	-2.04728	-10.5478	4.6e-13	6.04e-11	19.6689
HS3ST3A1	-3.07442	-1.70093	-10.5454	4.63e-13	6.04e-11	19.6623
SLC18A2	-2.97823	-2.06331	-10.5297	4.84e-13	6.27e-11	19.619
PCDH10	-2.86026	-1.23329	-10.5204	4.96e-13	6.39e-11	19.5932
NTF4	-4.88342	-2.71595	-10.5154	5.04e-13	6.44e-11	19.5792
ROR2	-1.96271	-2.10961	-10.4894	5.42e-13	6.88e-11	19.5071
PARM1	-2.95869	-1.9483	-10.4602	5.88e-13	7.42e-11	19.4259
SSPN	-4.15137	-2.43056	-10.4439	6.15e-13	7.72e-11	19.3806
CYTL1	-4.04879	-2.67547	-10.4359	6.29e-13	7.84e-11	19.3585
LPAR1	-3.10307	-2.17245	-10.4301	6.39e-13	7.92e-11	19.3424
CD177	-2.55821	-2.04841	-10.4047	6.87e-13	8.45e-11	19.2715
JPH2	-1.6843	-1.38735	-10.3934	7.09e-13	8.67e-11	19.2401
IL17B	-3.32527	-1.67046	-10.3745	7.48e-13	9.07e-11	19.1873
LOC100505944	-4.12121	-3.08684	-10.3728	7.51e-13	9.07e-11	19.1825
RAB27A	-3.25577	-2.28643	-10.362	7.74e-13	9.27e-11	19.1524
GALNT5	-2.45446	-1.45505	-10.3609	7.77e-13	9.27e-11	19.1492
ITM2C	-1.72195	-1.20479	-10.292	9.43e-13	1.11e-10	18.9563
FAM19A1	-1.95151	0.130214	-10.2918	9.44e-13	1.11e-10	18.9559
PTGER2	-4.3478	-2.48863	-10.2814	9.72e-13	1.14e-10	18.9266
C21orf71	-2.5235	-1.15665	-10.2467	1.07e-12	1.25e-10	18.8292
SOSTDC1	-3.09935	-2.49381	-10.2444	1.08e-12	1.25e-10	18.8227
NEXN	-3.30989	0.162861	-10.221	1.15e-12	1.33e-10	18.757
LDB3	-2.7187	-2.29877	-10.2094	1.19e-12	1.36e-10	18.7244
ANO7	-3.90975	-1.65084	-10.1982	1.23e-12	1.4e-10	18.6929
C3orf64	-2.42395	0.151146	-10.1971	1.23e-12	1.4e-10	18.6897
ANTXR2	-2.85702	-1.5805	-10.1456	1.43e-12	1.61e-10	18.5446
NUDT10	-3.68269	-2.39625	-10.1412	1.45e-12	1.62e-10	18.5322
RAB7B	-1.89858	-1.31427	-10.1087	1.59e-12	1.76e-10	18.4403
C1orf133	-4.29534	-2.13215	-10.0961	1.64e-12	1.82e-10	18.4048
SVIL	-2.57626	-1.41855	-10.0907	1.67e-12	1.84e-10	18.3895
RSPO2	-3.87505	-2.5705	-10.089	1.68e-12	1.84e-10	18.3845
HDAC10	2.00382	0.570159	10.0112	2.1e-12	2.28e-10	18.1641
TGFB1I1	-2.18361	-1.66673	-9.9898	2.23e-12	2.41e-10	18.1032
SP8	-4.45925	-2.58231	-9.96711	2.38e-12	2.56e-10	18.0386
VIT	-3.80733	-3.58596	-9.92146	2.71e-12	2.9e-10	17.9085
TSPAN11	-3.26482	-2.41979	-9.90593	2.84e-12	3.01e-10	17.8642
PHYHD1	-1.81102	-1.65588	-9.87544	3.09e-12	3.26e-10	17.7771
SGCA	-2.66079	-1.6309	-9.87486	3.1e-12	3.26e-10	17.7755
FER1L5	-2.72692	-0.500258	-9.85835	3.25e-12	3.4e-10	17.7283
CTGF	-4.69736	-1.00592	-9.85368	3.3e-12	3.43e-10	17.7149
PLA2G4A	-3.875	-2.09327	-9.83967	3.43e-12	3.55e-10	17.6748
CCDC169	-3.28266	-1.99033	-9.83596	3.47e-12	3.57e-10	17.6642
PDE5A	-2.80681	-2.38643	-9.81841	3.65e-12	3.73e-10	17.6139
FAM64A	2.46725	3.396	9.816	3.67e-12	3.73e-10	17.607
EIF2C2	1.77792	0.785199	9.81568	3.68e-12	3.73e-10	17.6061
GPR124	-2.541	-1.21131	-9.79982	3.85e-12	3.88e-10	17.5606
TMEM200B	-2.51614	-2.06688	-9.79759	3.87e-12	3.89e-10	17.5542
PARVA	-1.63315	-1.11445	-9.79069	3.95e-12	3.95e-10	17.5344
NAALADL1	-2.12971	-1.54643	-9.77886	4.09e-12	4.06e-10	17.5005
FBXO32	-2.35585	-1.74282	-9.76882	4.21e-12	4.14e-10	17.4716
GSTM5	-2.17167	-2.02025	-9.76847	4.21e-12	4.14e-10	17.4706
CLIC6	-4.18134	-2.89407	-9.74993	4.45e-12	4.35e-10	17.4173
TPSAB1	-2.46692	-1.86839	-9.73076	4.7e-12	4.57e-10	17.3622
BAG2	-2.91896	-1.16186	-9.72983	4.71e-12	4.57e-10	17.3595
CCBE1	-2.81863	-2.06141	-9.71865	4.87e-12	4.69e-10	17.3274
NCAPG	4.06752	4.03551	9.70921	5e-12	4.8e-10	17.3002
CAV1	-4.0837	-2.38091	-9.68189	5.42e-12	5.17e-10	17.2214
RLN1	-7.04502	-5.23751	-9.6774	5.49e-12	5.2e-10	17.2085
UBE2C	4.82229	3.17467	9.67676	5.5e-12	5.2e-10	17.2066
SLC16A2	-2.0257	-1.24566	-9.65005	5.94e-12	5.59e-10	17.1296
NKAPL	-2.10374	-0.140462	-9.63968	6.12e-12	5.71e-10	17.0996
KIF4A	3.74312	2.21549	9.63953	6.13e-12	5.71e-10	17.0992
MPL	-2.22394	-1.13163	-9.63569	6.19e-12	5.74e-10	17.0881
RNASE4	-2.72858	-2.11337	-9.62022	6.48e-12	5.98e-10	17.0433
FOXD1	3.08888	1.05363	9.61675	6.55e-12	6.01e-10	17.0333
RHPN1	2.04382	1.47918	9.60024	6.87e-12	6.28e-10	16.9856
MSMB	-5.69665	-2.66424	-9.5934	7.01e-12	6.38e-10	16.9657
ELMOD1	-2.70506	-1.21072	-9.55996	7.72e-12	7e-10	16.8688
UBE2QL1	-2.32947	-0.250654	-9.55777	7.77e-12	7.01e-10	16.8625
TGFB3	-2.73752	-2.42288	-9.55631	7.81e-12	7.01e-10	16.8583
DSTN	-2.4854	-0.578181	-9.54697	8.02e-12	7.17e-10	16.8312
PPP3CB	-1.90011	-1.14295	-9.54188	8.14e-12	7.24e-10	16.8164
GBP1	-3.90324	-1.2331	-9.54017	8.18e-12	7.25e-10	16.8115
VGLL3	-2.40847	-0.886891	-9.52585	8.53e-12	7.52e-10	16.7699
FAM107A	-2.52616	-2.06539	-9.51876	8.71e-12	7.64e-10	16.7493
PAK7	-2.2575	-0.190493	-9.51167	8.9e-12	7.77e-10	16.7287
SLC8A1	-2.73387	-1.78819	-9.49907	9.23e-12	8.03e-10	16.6921
DLX1	3.71598	2.45386	9.49053	9.46e-12	8.19e-10	16.6672
TMEM237	-2.31064	-0.825212	-9.43162	1.12e-11	9.69e-10	16.4957
LOC100128239	-3.05054	-1.42233	-9.42537	1.15e-11	9.83e-10	16.4774
DPYS	-4.07794	-2.08227	-9.41656	1.18e-11	1e-09	16.4517
LOC100652987	-2.47363	-0.907093	-9.38079	1.31e-11	1.11e-09	16.3473
GTF2IRD2	-1.78622	-1.48231	-9.37595	1.32e-11	1.12e-09	16.3331
MXRA7	-1.69926	-1.39914	-9.36717	1.36e-11	1.15e-09	16.3075
KRT23	-5.43471	-3.99631	-9.32149	1.56e-11	1.31e-09	16.1737
SV2B	-4.10187	-2.2999	-9.31028	1.61e-11	1.34e-09	16.1409
EPHB1	-2.38923	-1.69967	-9.30372	1.64e-11	1.36e-09	16.1217
IGSF1	-1.93059	-1.93259	-9.29605	1.68e-11	1.39e-09	16.0992
SLC6A10P	2.33391	0.639549	9.29541	1.68e-11	1.39e-09	16.0973
SLC5A8	-3.44705	-2.85227	-9.25529	1.89e-11	1.55e-09	15.9795
COL23A1	-2.9461	-1.22114	-9.2546	1.89e-11	1.55e-09	15.9775
KRT13	-2.18219	-3.43173	-9.24685	1.94e-11	1.58e-09	15.9547
CDC6	2.56729	1.8033	9.24662	1.94e-11	1.58e-09	15.954
CLPB	1.95256	0.707973	9.2326	2.02e-11	1.64e-09	15.9128
FGF2	-3.67554	-1.98237	-9.21756	2.11e-11	1.7e-09	15.8686
SLC35F4	-2.29899	-0.54163	-9.21249	2.15e-11	1.72e-09	15.8536
VSIG2	-1.92774	-1.71929	-9.20606	2.19e-11	1.75e-09	15.8347
LRFN5	-2.25378	-1.19781	-9.1882	2.31e-11	1.83e-09	15.7821
TMEM14C	-2.40921	-1.45142	-9.18286	2.34e-11	1.86e-09	15.7664
PTRF	-2.52168	-1.70426	-9.17067	2.43e-11	1.92e-09	15.7304
NDRG2	-1.73536	-2.19508	-9.16648	2.46e-11	1.93e-09	15.7181
MYZAP	-2.90438	-1.56094	-9.14149	2.65e-11	2.07e-09	15.6443
LEPREL1	-3.73204	-2.47704	-9.13216	2.72e-11	2.12e-09	15.6168
RGS22	-3.87147	-1.2052	-9.12267	2.8e-11	2.18e-09	15.5887
PLN	-3.57785	-1.22938	-9.12083	2.82e-11	2.18e-09	15.5833
AQP11	-3.14202	-1.64189	-9.11815	2.84e-11	2.19e-09	15.5754
RNFT2	3.24409	1.78267	9.11665	2.85e-11	2.19e-09	15.5709
LOC645249	5.0633	2.84973	9.09588	3.03e-11	2.32e-09	15.5095
C10orf82	-2.66855	-2.00181	-9.08033	3.18e-11	2.42e-09	15.4635
COCH	-4.22692	-1.38135	-9.07596	3.22e-11	2.44e-09	15.4506
UBE2T	3.00954	2.19039	9.06478	3.33e-11	2.52e-09	15.4175
MLYCD	-1.76759	-1.24123	-9.05214	3.46e-11	2.6e-09	15.38
CASP1	-2.75514	-1.89335	-9.04712	3.51e-11	2.63e-09	15.3651
ONECUT2	3.84203	2.63946	9.03366	3.65e-11	2.72e-09	15.3252
FHL2	-3.79952	-2.51393	-9.03343	3.66e-11	2.72e-09	15.3246
MATN2	-3.15411	-2.40454	-9.03138	3.68e-11	2.72e-09	15.3185
CYTH3	2.7825	1.58773	9.02924	3.7e-11	2.72e-09	15.3121
CX3CR1	-3.79127	-2.64246	-9.02915	3.7e-11	2.72e-09	15.3119
RAB23	-2.22402	-0.622772	-9.02854	3.71e-11	2.72e-09	15.31
COX7A1	-2.71247	-1.53204	-9.01967	3.81e-11	2.78e-09	15.2837
EFCAB1	-3.38797	-1.10565	-9.01786	3.83e-11	2.79e-09	15.2783
KANK4	-4.55282	-3.16598	-9.01247	3.89e-11	2.82e-09	15.2624
GSTM3	-2.57851	-2.07969	-9.00891	3.93e-11	2.84e-09	15.2518
TCEAL3	-1.75393	-0.925024	-8.98261	4.25e-11	3.06e-09	15.1736
CYP3A7	-5.53694	-2.77482	-8.97214	4.39e-11	3.14e-09	15.1425
CDCA8	2.66248	1.88692	8.97178	4.39e-11	3.14e-09	15.1415
FLJ42709	-2.46974	-1.04102	-8.9644	4.49e-11	3.2e-09	15.1195
TGFBR3	-2.67545	-2.46607	-8.94805	4.72e-11	3.35e-09	15.0709
PTGDS	-2.90189	-1.41663	-8.94139	4.81e-11	3.4e-09	15.051
CXorf69	-2.92214	-1.20506	-8.93934	4.84e-11	3.41e-09	15.045
ST8SIA1	-3.92275	-2.43703	-8.91494	5.21e-11	3.65e-09	14.9723
ASPM	4.20879	4.49762	8.89687	5.5e-11	3.84e-09	14.9184
CYR61	-3.60326	-0.942706	-8.88221	5.75e-11	4e-09	14.8747
COL4A3	-2.54193	-0.784962	-8.87948	5.8e-11	4.02e-09	14.8665
WNT3A	-4.11471	-2.61872	-8.86357	6.08e-11	4.2e-09	14.819
TCEAL6	-1.72865	-0.891326	-8.86122	6.12e-11	4.22e-09	14.812
WFDC2	-2.427	-1.78767	-8.85968	6.15e-11	4.22e-09	14.8074
LOC283481	-3.51919	-2.03666	-8.84365	6.45e-11	4.42e-09	14.7595
CPVL	-2.85797	-1.94009	-8.83893	6.55e-11	4.46e-09	14.7454
CHRDL1	-4.31922	-2.51526	-8.83419	6.64e-11	4.51e-09	14.7312
C4orf38	-3.00014	-1.90512	-8.82919	6.74e-11	4.56e-09	14.7163
PLD5	-1.74698	0.0560697	-8.82115	6.91e-11	4.66e-09	14.6922
C1QTNF7	-2.98976	-2.05441	-8.81399	7.06e-11	4.75e-09	14.6708
CBX7	-1.60765	-1.09346	-8.80837	7.18e-11	4.81e-09	14.654
SNCA	-3.47102	-2.43397	-8.79423	7.49e-11	5e-09	14.6116
MAGI2	-3.354	-1.24456	-8.77941	7.83e-11	5.21e-09	14.5672
NCAPD3	-1.97837	-0.82052	-8.77524	7.93e-11	5.26e-09	14.5547
PKDREJ	-2.571	-0.513091	-8.77312	7.98e-11	5.28e-09	14.5484
CFL2	-2.97918	-1.22426	-8.75915	8.33e-11	5.49e-09	14.5065
MCC	-3.07653	-2.46294	-8.75141	8.52e-11	5.59e-09	14.4833
RCBTB2	-2.50366	-1.25205	-8.75086	8.54e-11	5.59e-09	14.4816
LOC100128108	-2.05383	-2.00945	-8.74909	8.58e-11	5.59e-09	14.4763
ATP1A2	-6.03333	-3.52072	-8.74869	8.59e-11	5.59e-09	14.4751
ADAMTS8	-1.76277	-1.89936	-8.74023	8.82e-11	5.71e-09	14.4498
CHST9	-2.84204	-1.67699	-8.72357	9.27e-11	5.99e-09	14.3997
CPNE6	-1.6475	-0.966612	-8.70596	9.78e-11	6.29e-09	14.3468
HLF	-4.16455	-2.36122	-8.69374	1.01e-10	6.51e-09	14.3101
TACC3	3.24013	1.94598	8.69096	1.02e-10	6.52e-09	14.3017
DACT3	-1.88411	-1.45949	-8.69031	1.03e-10	6.52e-09	14.2998
FUCA1	-2.32955	-1.63497	-8.68971	1.03e-10	6.52e-09	14.298
DDX39A	1.84202	1.32718	8.68263	1.05e-10	6.64e-09	14.2767
CENPF	3.81143	3.61113	8.67975	1.06e-10	6.68e-09	14.268
TRIM6	-3.09692	-1.54496	-8.65838	1.13e-10	7.1e-09	14.2037
SOCS6	-1.5334	-0.312885	-8.65643	1.14e-10	7.12e-09	14.1978
KNTC1	2.10811	2.14317	8.65229	1.15e-10	7.19e-09	14.1854
SPAG5	2.95306	2.75635	8.64624	1.17e-10	7.29e-09	14.1672
OCA2	-2.78621	-1.5744	-8.64543	1.17e-10	7.29e-09	14.1647
STAC	-3.45138	-1.92987	-8.6409	1.19e-10	7.37e-09	14.1511
TDP2	-1.98309	-1.16068	-8.6222	1.26e-10	7.76e-09	14.0947
EZH2	2.93255	2.55472	8.62174	1.26e-10	7.76e-09	14.0933
FECH	-1.96408	-0.95519	-8.61878	1.27e-10	7.81e-09	14.0844
CLN5	-2.44968	-1.01027	-8.61537	1.29e-10	7.87e-09	14.0741
INMT	-2.21443	-1.57028	-8.60715	1.32e-10	8.04e-09	14.0493
CELF2	-3.47868	-2.21799	-8.59509	1.37e-10	8.31e-09	14.0129
UBXN10	-2.37564	-0.9907	-8.58807	1.4e-10	8.47e-09	13.9917
TWIST2	-1.86048	-1.76485	-8.57647	1.45e-10	8.74e-09	13.9567
DPYD	-1.71698	-1.00195	-8.57486	1.45e-10	8.76e-09	13.9519
ANKRD13B	2.17113	1.04533	8.5712	1.47e-10	8.83e-09	13.9408
CD69	-4.06433	-1.37176	-8.56059	1.52e-10	9.09e-09	13.9088
FAT4	-2.95299	-1.18523	-8.55427	1.55e-10	9.24e-09	13.8896
DNM3OS	-2.49923	-0.104342	-8.54319	1.6e-10	9.53e-09	13.8562
NT5E	-2.31094	-1.47216	-8.53241	1.66e-10	9.82e-09	13.8235
SLC12A4	-1.95244	-1.89116	-8.53038	1.67e-10	9.82e-09	13.8174
DENND4B	1.68958	0.719927	8.53021	1.67e-10	9.82e-09	13.8169
KCNS1	-2.78136	-1.96825	-8.52799	1.68e-10	9.86e-09	13.8102
PID1	-3.74221	-2.64618	-8.52527	1.69e-10	9.91e-09	13.802
MFAP4	-2.36234	-2.25748	-8.50808	1.78e-10	1.04e-08	13.7499
CKMT2	-3.1204	-2.53432	-8.5075	1.79e-10	1.04e-08	13.7482
ACOX2	-3.82588	-1.99943	-8.48767	1.9e-10	1.1e-08	13.6881
PPP1R14B	2.12788	0.841667	8.48619	1.91e-10	1.1e-08	13.6836
ZNF185	-2.89305	-1.53609	-8.48013	1.94e-10	1.12e-08	13.6652
GAS6	-2.05962	-1.97096	-8.47319	1.98e-10	1.14e-08	13.6442
DAAM2	-1.8015	-1.35579	-8.46697	2.02e-10	1.16e-08	13.6253
PBX1	-1.97225	-1.28387	-8.46257	2.05e-10	1.17e-08	13.612
KY	-2.06931	-0.885351	-8.46112	2.06e-10	1.17e-08	13.6076
MYOF	-2.65462	-1.90857	-8.46015	2.06e-10	1.17e-08	13.6047
FAM195A	1.48459	0.869696	8.46001	2.06e-10	1.17e-08	13.6042
SPG20	-3.21798	-1.32614	-8.44888	2.14e-10	1.21e-08	13.5705
ODZ2	-4.79472	-3.10213	-8.44593	2.15e-10	1.22e-08	13.5615
ZNF702P	-2.69003	-1.41417	-8.44194	2.18e-10	1.23e-08	13.5494
CXCR6	-1.79932	-1.03651	-8.4379	2.21e-10	1.24e-08	13.5371
DIRAS3	-2.55452	-1.74206	-8.42738	2.28e-10	1.27e-08	13.5052
DPT	-2.58192	-3.15496	-8.42676	2.28e-10	1.27e-08	13.5033
GPM6B	-3.91903	-2.92781	-8.41628	2.36e-10	1.31e-08	13.4715
CDCA5	3.39753	2.48421	8.40655	2.43e-10	1.35e-08	13.4419
MRAP2	-2.80884	-1.80091	-8.40593	2.44e-10	1.35e-08	13.4401
SLC7A4	-2.31321	-1.64643	-8.40519	2.44e-10	1.35e-08	13.4378
CDCA3	2.463	1.60888	8.40117	2.47e-10	1.36e-08	13.4256
EAF2	-2.89949	-1.68535	-8.39428	2.52e-10	1.38e-08	13.4046
TMEM132A	2.33256	1.03942	8.38962	2.56e-10	1.4e-08	13.3904
PDGFC	-2.8827	-1.61943	-8.38311	2.61e-10	1.42e-08	13.3707
AGBL2	-3.34047	-0.628396	-8.38206	2.62e-10	1.42e-08	13.3675
CYP4B1	-4.30654	-3.54398	-8.38184	2.62e-10	1.42e-08	13.3668
SLMAP	-1.507	0.180289	-8.38165	2.62e-10	1.42e-08	13.3662
CCDC78	3.63453	2.66384	8.37606	2.67e-10	1.44e-08	13.3492
FAM135A	-3.06479	-1.48555	-8.37278	2.7e-10	1.45e-08	13.3392
PTGIS	-2.24828	-1.42514	-8.36616	2.75e-10	1.47e-08	13.3191
MCF2	-2.58792	-1.12711	-8.3631	2.78e-10	1.48e-08	13.3098
HOXD11	-2.87664	-2.26992	-8.34539	2.93e-10	1.56e-08	13.2558
FAM153A	-2.00241	-1.15566	-8.34064	2.97e-10	1.58e-08	13.2414
RILPL2	-1.91763	-1.30227	-8.33148	3.06e-10	1.62e-08	13.2135
HOXD10	-3.22638	-1.93372	-8.33137	3.06e-10	1.62e-08	13.2131
LHX2	3.89299	2.76989	8.32063	3.16e-10	1.67e-08	13.1804
PCSK6	2.07456	0.699554	8.31666	3.2e-10	1.68e-08	13.1683
NRXN1	-1.76383	-0.99124	-8.3153	3.21e-10	1.69e-08	13.1641
KRT222	-3.68134	-1.85735	-8.28094	3.57e-10	1.87e-08	13.0593
COMMD6	-1.81895	-0.396688	-8.28012	3.58e-10	1.87e-08	13.0568
HOXD13	-3.26956	-2.45193	-8.27463	3.64e-10	1.9e-08	13.0401
HHIP	-3.13258	-0.943194	-8.27312	3.66e-10	1.9e-08	13.0354
ECHDC1	-2.61486	-0.802069	-8.27185	3.67e-10	1.9e-08	13.0316
CALM1	-1.44972	-0.551948	-8.26299	3.77e-10	1.95e-08	13.0045
AGL	-2.21162	-0.0170351	-8.25413	3.88e-10	1.99e-08	12.9774
SEMA3C	-4.36071	-2.01692	-8.25373	3.88e-10	1.99e-08	12.9762
ANXA1	-3.53108	-1.57633	-8.2486	3.95e-10	2.02e-08	12.9605
RAB9B	-2.67351	-1.42719	-8.23855	4.07e-10	2.08e-08	12.9298
TROAP	3.21454	2.6697	8.23134	4.16e-10	2.12e-08	12.9078
TNS4	-2.86177	-2.60986	-8.22629	4.23e-10	2.15e-08	12.8923
NMUR1	-3.19859	-1.7453	-8.22033	4.3e-10	2.18e-08	12.8741
TAGLN	-2.06536	-1.38973	-8.21956	4.31e-10	2.18e-08	12.8717
PHACTR2	-2.31057	-0.766108	-8.21506	4.37e-10	2.21e-08	12.858
LRCH2	-4.092	-2.0446	-8.20731	4.48e-10	2.25e-08	12.8343
BIRC5	3.76956	2.99559	8.20718	4.48e-10	2.25e-08	12.8339
DNASE1L2	2.73021	1.99627	8.20471	4.52e-10	2.26e-08	12.8263
TCEAL5	-1.87894	-0.975089	-8.19943	4.59e-10	2.29e-08	12.8101
CPT1B	2.07755	1.67075	8.19932	4.59e-10	2.29e-08	12.8098
FOXM1	3.26898	2.39354	8.19486	4.66e-10	2.31e-08	12.7961
SH3BGR	-2.33242	-1.26695	-8.18899	4.74e-10	2.35e-08	12.7782
C9orf3	-1.79381	-1.04452	-8.18152	4.85e-10	2.4e-08	12.7553
LOC100129917	1.50768	0.169205	8.18069	4.86e-10	2.4e-08	12.7527
C15orf42	3.23768	2.53048	8.16217	5.15e-10	2.53e-08	12.696
LGALS2	-3.98746	-1.68941	-8.15188	5.31e-10	2.61e-08	12.6644
HECW1	-2.00235	-1.45325	-8.14582	5.42e-10	2.65e-08	12.6458
ENPP6	-3.22789	-1.58515	-8.14421	5.44e-10	2.66e-08	12.6409
STX12	-1.38221	-0.406548	-8.13652	5.57e-10	2.71e-08	12.6173
FAM19A4	-2.80117	-0.970175	-8.1343	5.61e-10	2.72e-08	12.6105
RND3	-3.30686	-1.10562	-8.1327	5.64e-10	2.73e-08	12.6056
B3GALT2	-1.54794	0.290158	-8.12958	5.69e-10	2.75e-08	12.596
DDX11L2	1.44207	0.854934	8.116	5.94e-10	2.86e-08	12.5543
TPX2	3.41372	2.45779	8.11398	5.97e-10	2.87e-08	12.5482
HSPB7	-2.14356	-2.0928	-8.10445	6.15e-10	2.95e-08	12.5189
TRIM22	-3.19556	-1.33591	-8.08825	6.47e-10	3.09e-08	12.4691
JAZF1	-2.79853	-0.968417	-8.08723	6.49e-10	3.1e-08	12.466
RARRES2	-2.73532	-2.30118	-8.0816	6.6e-10	3.14e-08	12.4487
CHODL	-4.70267	-2.06705	-8.07562	6.73e-10	3.19e-08	12.4303
COL4A4	-3.62474	-2.32478	-8.06957	6.85e-10	3.25e-08	12.4117
LOC100507008	-5.49885	-3.31493	-8.06246	7.01e-10	3.31e-08	12.3898
MIR100HG	-3.57784	-1.36901	-8.05394	7.19e-10	3.39e-08	12.3636
PNMA1	-2.53165	-0.760991	-8.04299	7.44e-10	3.5e-08	12.3299
NPLOC4	1.66685	0.129102	8.04129	7.48e-10	3.51e-08	12.3247
RBFOX1	-2.93034	-2.34112	-8.03943	7.52e-10	3.52e-08	12.319
SH3BGRL	-3.51477	-1.81177	-8.03499	7.63e-10	3.56e-08	12.3053
LOC142937	3.08851	0.122134	8.03453	7.64e-10	3.56e-08	12.3039
GCNT2	-4.03095	-1.79326	-8.03181	7.7e-10	3.58e-08	12.2955
TRAF2	1.83233	0.613131	8.02975	7.75e-10	3.58e-08	12.2892
SDCCAG3	1.18084	0.711607	8.0293	7.76e-10	3.58e-08	12.2878
POPDC2	-1.67734	-0.39031	-8.0292	7.77e-10	3.58e-08	12.2875
VWA5A	-2.48973	-1.96849	-8.02302	7.92e-10	3.65e-08	12.2685
HMGCLL1	-2.71164	-1.05405	-8.01774	8.05e-10	3.7e-08	12.2522
VPS4B	-1.7238	-1.44623	-8.01264	8.18e-10	3.75e-08	12.2365
CPNE7	2.91067	1.85774	8.00372	8.41e-10	3.84e-08	12.209
C7orf44	1.44784	0.12219	7.99028	8.76e-10	4e-08	12.1676
MAGEH1	-2.88764	-1.92054	-7.98606	8.88e-10	4.04e-08	12.1546
SH2B2	1.9599	0.788911	7.98514	8.9e-10	4.04e-08	12.1517
LGR6	-2.29575	-2.21786	-7.97317	9.24e-10	4.19e-08	12.1148
POM121L4P	2.02135	0.825103	7.96655	9.43e-10	4.26e-08	12.0944
SRF	-1.00977	-0.0941078	-7.95667	9.73e-10	4.39e-08	12.0639
DACH1	-3.41862	-1.99648	-7.9475	1e-09	4.5e-08	12.0356
PRDM8	-3.34157	-2.40467	-7.94422	1.01e-09	4.54e-08	12.0255
IZUMO2	-2.50838	-1.65962	-7.94113	1.02e-09	4.57e-08	12.016
FANCB	2.35388	2.1506	7.93853	1.03e-09	4.6e-08	12.0079
PTN	-4.17148	-2.22635	-7.92179	1.08e-09	4.83e-08	11.9562
CD1C	-2.65391	-1.02431	-7.91891	1.09e-09	4.86e-08	11.9473
SCHIP1	-3.39003	-1.57908	-7.9142	1.11e-09	4.92e-08	11.9328
EPHA5	-3.29496	-0.935341	-7.91294	1.11e-09	4.93e-08	11.9289
SORBS1	-2.15431	-1.7106	-7.91007	1.12e-09	4.97e-08	11.92
TRO	-2.59772	-1.15722	-7.90913	1.13e-09	4.97e-08	11.9171
FBLN1	-1.7578	-1.97116	-7.90722	1.13e-09	4.99e-08	11.9112
MEX3A	3.07242	1.73337	7.90094	1.16e-09	5.07e-08	11.8918
BAI3	-2.55612	-1.72401	-7.89614	1.17e-09	5.14e-08	11.8769
PALLD	-2.58004	-0.964699	-7.88554	1.21e-09	5.3e-08	11.8442
RCC1	1.67707	0.875088	7.8831	1.22e-09	5.33e-08	11.8366
C10orf140	-2.41887	-0.942506	-7.87983	1.24e-09	5.37e-08	11.8265
ACTB	-1.33615	-0.78377	-7.87732	1.24e-09	5.4e-08	11.8187
HAGHL	1.95481	1.27023	7.86393	1.3e-09	5.62e-08	11.7773
NELL1	-4.64711	-2.9511	-7.85278	1.34e-09	5.8e-08	11.7428
GJA1	-2.63961	-1.79935	-7.85181	1.35e-09	5.81e-08	11.7398
SLC2A5	-1.49026	-1.27434	-7.85035	1.35e-09	5.82e-08	11.7353
CRTAP	-1.46827	-1.16981	-7.84686	1.37e-09	5.87e-08	11.7245
RSU1	-1.1843	-0.318259	-7.84314	1.38e-09	5.93e-08	11.7129
MEIS2	-3.1813	-2.09417	-7.84177	1.39e-09	5.94e-08	11.7087
SNAI2	-1.64771	-1.29056	-7.83092	1.44e-09	6.13e-08	11.6751
HLA-DPB1	-2.35815	-1.73396	-7.83	1.44e-09	6.14e-08	11.6723
SHOX2	3.57911	1.9536	7.82425	1.47e-09	6.23e-08	11.6544
IL33	-3.39078	-1.81599	-7.82166	1.48e-09	6.27e-08	11.6464
MRGPRF	-1.37377	-0.988003	-7.81988	1.49e-09	6.29e-08	11.6409
CYP3A5	-2.71298	-1.6024	-7.8186	1.49e-09	6.3e-08	11.6369
FEZ1	-1.82509	-1.68396	-7.81814	1.5e-09	6.3e-08	11.6355
MPZL2	-2.50309	-1.5913	-7.81379	1.52e-09	6.37e-08	11.622
LRP1B	-2.50038	-0.64332	-7.81159	1.53e-09	6.4e-08	11.6152
C5orf4	-2.81326	-1.37331	-7.80411	1.56e-09	6.54e-08	11.592
PROM1	-3.51738	-1.60298	-7.80302	1.57e-09	6.55e-08	11.5886
ILK	-1.66486	-1.09217	-7.79885	1.59e-09	6.62e-08	11.5757
TMED1	-1.52378	-1.29231	-7.79671	1.6e-09	6.65e-08	11.5691
LOC375196	-1.50335	-1.4997	-7.78494	1.66e-09	6.88e-08	11.5325
CKM	-1.86591	-4.40775	-7.77894	1.69e-09	7e-08	11.5139
HCG26	-2.66983	-1.06947	-7.77775	1.7e-09	7.01e-08	11.5103
OMD	-3.07904	1.4139	-7.77553	1.71e-09	7.04e-08	11.5034
TMEM79	-2.30657	-1.57606	-7.77468	1.71e-09	7.05e-08	11.5007
ABCB1	-2.1998	-1.24535	-7.77017	1.74e-09	7.13e-08	11.4867
LOC284244	-2.55414	-0.71784	-7.76902	1.75e-09	7.14e-08	11.4832
PSAP	-1.58578	-1.5963	-7.76777	1.75e-09	7.16e-08	11.4793
LARGE	-2.17838	-1.26142	-7.75427	1.83e-09	7.45e-08	11.4374
CAND2	-2.35566	-1.76144	-7.75152	1.84e-09	7.5e-08	11.4288
BRF1	1.2213	0.405371	7.74309	1.89e-09	7.68e-08	11.4027
NEGR1	-1.23604	-0.458068	-7.73527	1.94e-09	7.86e-08	11.3783
FRMD6	-2.63519	-1.01004	-7.72635	1.99e-09	8.06e-08	11.3506
PPAP2B	-3.0807	-2.39647	-7.72248	2.02e-09	8.14e-08	11.3386
TAZ	1.5901	0.610052	7.71851	2.04e-09	8.23e-08	11.3263
FAM46B	-2.55645	-1.56792	-7.71674	2.06e-09	8.26e-08	11.3208
PDPN	-3.1376	-2.11706	-7.71295	2.08e-09	8.34e-08	11.309
SFMBT1	1.35657	0.989243	7.71091	2.09e-09	8.38e-08	11.3026
FNDC1	3.19984	-0.107719	7.70206	2.15e-09	8.59e-08	11.2751
HSD17B6	-4.06367	-2.95813	-7.69565	2.2e-09	8.75e-08	11.2552
CELSR3	3.28253	2.18183	7.69291	2.21e-09	8.81e-08	11.2467
C7orf53	2.58337	2.58712	7.69144	2.22e-09	8.83e-08	11.2421
PEPD	-1.23922	-0.849044	-7.68841	2.25e-09	8.9e-08	11.2327
SLC15A2	-2.90214	-2.16668	-7.67465	2.34e-09	9.26e-08	11.1899
EDNRA	-3.24811	-1.67966	-7.67447	2.35e-09	9.26e-08	11.1893
ZBTB20	-2.36374	-1.06346	-7.67277	2.36e-09	9.29e-08	11.184
GLT25D2	-2.72912	-2.09162	-7.66983	2.38e-09	9.35e-08	11.1748
TBX1	1.83474	0.997131	7.64825	2.55e-09	9.99e-08	11.1077
STK36	1.60696	1.44663	7.6437	2.58e-09	1.01e-07	11.0935
WTAP	-1.65839	-0.853281	-7.64249	2.59e-09	1.01e-07	11.0897
ADAMTS9-AS2	-2.94259	-1.92196	-7.63914	2.62e-09	1.02e-07	11.0793
BRI3BP	2.10425	0.843595	7.63862	2.63e-09	1.02e-07	11.0777
ALDH3A2	-2.17417	-1.69071	-7.63743	2.64e-09	1.02e-07	11.074
ACSS3	-2.86142	-1.68132	-7.63524	2.65e-09	1.03e-07	11.0671
KIF20A	3.56396	2.60538	7.62762	2.72e-09	1.05e-07	11.0434
GAS1	-3.02217	-3.4068	-7.62145	2.77e-09	1.07e-07	11.0242
FLT3	-2.19136	-0.0551909	-7.6214	2.77e-09	1.07e-07	11.024
FAM82A1	-2.64544	-0.0714697	-7.60907	2.88e-09	1.11e-07	10.9856
KLHL5	-1.92599	-0.206195	-7.60772	2.89e-09	1.11e-07	10.9814
CCDC150	2.53299	2.23911	7.6029	2.94e-09	1.12e-07	10.9663
MAF	-2.88114	-1.93505	-7.59612	3e-09	1.15e-07	10.9452
MIR155HG	-2.46479	-1.05008	-7.59097	3.05e-09	1.16e-07	10.9291
SNHG7	2.70321	0.419104	7.59063	3.05e-09	1.16e-07	10.9281
RAD54L	3.35322	2.20881	7.58984	3.06e-09	1.16e-07	10.9256
PVT1	1.87341	1.24361	7.58574	3.1e-09	1.18e-07	10.9128
LOC100505806	-2.84715	-2.69167	-7.57445	3.21e-09	1.22e-07	10.8776
ATP2B4	-2.37186	-1.36051	-7.56898	3.27e-09	1.23e-07	10.8605
DKFZP564C196	1.46849	1.41606	7.56474	3.31e-09	1.25e-07	10.8473
NIPAL3	-1.97689	-1.58	-7.56452	3.31e-09	1.25e-07	10.8466
ADCY5	-1.54517	-1.27109	-7.55843	3.38e-09	1.27e-07	10.8276
SPP1	4.25719	0.987335	7.55031	3.46e-09	1.3e-07	10.8022
SLC22A3	-4.45158	-2.42746	-7.54441	3.53e-09	1.32e-07	10.7838
DNMT3B	2.04244	1.63452	7.54303	3.54e-09	1.32e-07	10.7795
MPP2	-2.16049	-1.38964	-7.53856	3.59e-09	1.34e-07	10.7656
TIMP3	-1.91899	-1.82145	-7.53348	3.65e-09	1.36e-07	10.7497
QRFPR	-1.7316	0.337748	-7.53317	3.66e-09	1.36e-07	10.7487
ABCA8	-3.26292	-1.89016	-7.52464	3.76e-09	1.39e-07	10.722
LAPTM4A	-1.3124	-0.918288	-7.52343	3.77e-09	1.39e-07	10.7183
SNTG2	-3.00501	-1.53654	-7.52182	3.79e-09	1.4e-07	10.7132
DST	-2.62965	-0.278261	-7.50509	3.99e-09	1.47e-07	10.661
C14orf37	-2.23777	-1.56247	-7.50479	4e-09	1.47e-07	10.66
ACTN1	-1.31788	-0.983162	-7.49899	4.07e-09	1.49e-07	10.6419
CSPP1	1.65921	1.49667	7.49817	4.08e-09	1.5e-07	10.6393
SSBP2	-1.85145	-0.81553	-7.49606	4.11e-09	1.5e-07	10.6327
C7orf58	-3.14932	-1.20617	-7.4883	4.21e-09	1.54e-07	10.6085
SLC25A39	1.58189	0.530098	7.48643	4.24e-09	1.54e-07	10.6026
MAEL	-2.029	-0.996177	-7.48592	4.24e-09	1.54e-07	10.601
LOC100506870	-2.77083	-1.70635	-7.4844	4.26e-09	1.54e-07	10.5962
RCC2	1.3911	0.406762	7.48415	4.27e-09	1.54e-07	10.5955
F12	3.14843	1.28541	7.48387	4.27e-09	1.54e-07	10.5946
BNC2	-2.26847	-1.74318	-7.48033	4.32e-09	1.56e-07	10.5835
E2F2	1.86384	0.980334	7.47563	4.38e-09	1.58e-07	10.5688
PRPH2	-2.44491	-1.40114	-7.47262	4.42e-09	1.59e-07	10.5594
ERLEC1	-2.30029	-0.875581	-7.46138	4.58e-09	1.65e-07	10.5242
MEIS1	-2.84419	-1.91167	-7.45665	4.65e-09	1.67e-07	10.5094
RPRM	-2.51279	-2.20596	-7.44976	4.75e-09	1.7e-07	10.4879
TONSL	1.51705	0.866755	7.44207	4.87e-09	1.74e-07	10.4638
BUB1	3.88293	2.94293	7.44003	4.9e-09	1.74e-07	10.4574
ARL6IP5	-2.05023	-0.466304	-7.43944	4.91e-09	1.74e-07	10.4556
TIPARP	-2.72317	-1.43051	-7.4378	4.94e-09	1.75e-07	10.4504
CFD	-2.93323	-2.72239	-7.43741	4.94e-09	1.75e-07	10.4492
KIF2C	2.83347	2.23317	7.43616	4.96e-09	1.75e-07	10.4453
PIP5K1B	-2.95148	-1.9272	-7.43585	4.97e-09	1.75e-07	10.4443
MAMDC2	-2.74453	-1.82559	-7.43563	4.97e-09	1.75e-07	10.4436
KIFC2	1.77245	2.5323	7.43348	5.01e-09	1.76e-07	10.4369
NLGN4Y	-2.34453	-0.884849	-7.43258	5.02e-09	1.76e-07	10.4341
DIAPH1	1.41689	0.560055	7.4319	5.03e-09	1.76e-07	10.4319
HIST1H3F	1.95469	1.23709	7.43126	5.04e-09	1.76e-07	10.4299
MIR133A1	-1.92764	-0.216258	-7.42863	5.08e-09	1.77e-07	10.4217
C20orf177	-1.65152	-0.57787	-7.42409	5.16e-09	1.8e-07	10.4075
SH3BP2	1.21131	0.397279	7.41146	5.37e-09	1.86e-07	10.3679
KLRB1	-2.8949	-2.07367	-7.41086	5.38e-09	1.87e-07	10.366
CDC25C	3.31414	2.86635	7.40999	5.39e-09	1.87e-07	10.3633
MMP11	2.7728	1.59358	7.40546	5.47e-09	1.89e-07	10.3491
ADCK5	1.7032	1.10036	7.40542	5.47e-09	1.89e-07	10.349
DEFB4A	1.52571	0.425858	7.40154	5.54e-09	1.91e-07	10.3368
DYNC1I1	-2.84881	-1.75983	-7.4007	5.55e-09	1.91e-07	10.3342
CLU	-1.68245	-2.02813	-7.40029	5.56e-09	1.91e-07	10.3329
ZNF365	-2.41771	-1.32117	-7.3918	5.71e-09	1.96e-07	10.3063
PAK3	-2.16551	-0.665758	-7.38201	5.89e-09	2.01e-07	10.2756
SLC22A17	-1.2746	-1.34036	-7.37656	5.99e-09	2.05e-07	10.2585
ZNF683	-2.13451	-1.8602	-7.36551	6.2e-09	2.11e-07	10.2238
VAMP5	-1.52398	-1.08798	-7.36515	6.21e-09	2.11e-07	10.2227
HERPUD1	-2.74262	-2.28956	-7.3623	6.27e-09	2.13e-07	10.2138
CLDN15	1.16552	0.312964	7.36069	6.3e-09	2.14e-07	10.2087
AFAP1L2	-2.293	-2.18535	-7.35932	6.33e-09	2.14e-07	10.2044
MRVI1	-3.18846	-1.60864	-7.35864	6.34e-09	2.14e-07	10.2023
PCDH20	-2.28933	-2.30207	-7.35513	6.41e-09	2.16e-07	10.1913
PPAPDC3	-2.4507	-1.80358	-7.35357	6.44e-09	2.17e-07	10.1864
SSH1	1.18689	0.203649	7.35026	6.51e-09	2.19e-07	10.176
PTTG1	2.71727	1.83091	7.34927	6.53e-09	2.19e-07	10.1729
ARMCX1	-3.42751	-2.30487	-7.34173	6.69e-09	2.24e-07	10.1492
LOC100507153	2.44604	0.885334	7.33355	6.86e-09	2.3e-07	10.1235
DEFA3	3.78362	-3.01364	7.33062	6.93e-09	2.31e-07	10.1143
PAM	-2.08639	-1.10136	-7.32896	6.96e-09	2.32e-07	10.1091
SPRY2	-2.66269	-1.57498	-7.32696	7.01e-09	2.33e-07	10.1028
INPP1	-2.60465	-2.57324	-7.32452	7.06e-09	2.35e-07	10.0952
AARSD1	-1.36136	-0.894125	-7.32265	7.1e-09	2.36e-07	10.0893
PTTG2	2.80787	1.56746	7.30921	7.41e-09	2.45e-07	10.0471
LMO4	-2.0718	-1.4236	-7.30543	7.5e-09	2.48e-07	10.0352
CD81	-1.3187	-1.40323	-7.30506	7.51e-09	2.48e-07	10.034
MOXD1	-3.04502	-2.07447	-7.3026	7.57e-09	2.49e-07	10.0263
PTGS2	-3.95793	-3.50396	-7.3013	7.6e-09	2.5e-07	10.0222
ETNK2	-1.1091	-1.49469	-7.29909	7.65e-09	2.51e-07	10.0153
FILIP1L	-3.0739	-0.512477	-7.29859	7.67e-09	2.51e-07	10.0137
LOC151534	1.36096	0.999461	7.29706	7.7e-09	2.52e-07	10.0089
ITM2B	-2.31226	-1.33079	-7.29662	7.71e-09	2.52e-07	10.0075
PCNT	1.62136	1.32811	7.28225	8.07e-09	2.63e-07	9.96238
RAP1A	-2.23071	-1.16403	-7.28029	8.12e-09	2.64e-07	9.95622
EGR1	-3.66508	-1.12165	-7.26372	8.56e-09	2.78e-07	9.90413
APOE	2.46146	0.557697	7.26351	8.57e-09	2.78e-07	9.90346
ITIH5	-2.15381	-1.58127	-7.26203	8.61e-09	2.79e-07	9.8988
NUF2	2.94652	3.9986	7.25601	8.77e-09	2.84e-07	9.87987
ALDH2	-1.96406	-1.13671	-7.24851	8.98e-09	2.9e-07	9.8563
NCKIPSD	1.3736	0.684574	7.24721	9.02e-09	2.91e-07	9.85219
UG0898H09	-1.32058	-1.01608	-7.24591	9.06e-09	2.92e-07	9.84812
LOC100507568	-2.16422	-0.862262	-7.2452	9.08e-09	2.92e-07	9.84589
KRBOX1	-3.60441	-1.87535	-7.24437	9.1e-09	2.92e-07	9.84327
C22orf28	-1.35677	-0.950559	-7.24363	9.12e-09	2.92e-07	9.84092
SLC26A4	-4.48821	-2.17919	-7.24259	9.15e-09	2.93e-07	9.83767
FBXL6	2.09628	1.20557	7.24179	9.18e-09	2.93e-07	9.83515
LRRC34	-3.10021	-0.50014	-7.23919	9.25e-09	2.95e-07	9.82697
EFS	-2.56771	-1.43986	-7.23566	9.36e-09	2.98e-07	9.81585
DDN	1.26052	0.469045	7.23375	9.41e-09	2.99e-07	9.80986
MDP1	-1.38257	-0.810465	-7.22914	9.55e-09	3.03e-07	9.79535
PGM1	-1.67906	-0.926083	-7.2248	9.69e-09	3.07e-07	9.78168
LIME1	1.42917	0.826519	7.21989	9.84e-09	3.11e-07	9.76623
SLC25A4	-2.11742	-1.73101	-7.21664	9.94e-09	3.14e-07	9.75602
LOC100506571	1.08677	0.784376	7.21445	1e-08	3.15e-07	9.74912
CCL5	-1.83905	-1.79879	-7.21218	1.01e-08	3.17e-07	9.74198
SPARCL1	-4.8129	-1.71081	-7.21175	1.01e-08	3.17e-07	9.74063
C9orf7	1.50634	0.547367	7.20051	1.05e-08	3.28e-07	9.70523
MRPS18A	-1.10645	-0.929951	-7.19984	1.05e-08	3.28e-07	9.70311
PINK1	-1.15872	-1.19134	-7.18989	1.08e-08	3.38e-07	9.67178
COL22A1	-2.81971	-1.07035	-7.18935	1.08e-08	3.38e-07	9.67008
DACT1	-2.09708	-1.22857	-7.17894	1.12e-08	3.49e-07	9.6373
SETBP1	-1.8513	-0.881323	-7.1759	1.13e-08	3.52e-07	9.62771
UCK2	1.43551	0.570161	7.16397	1.17e-08	3.65e-07	9.59013
HEPH	-2.49163	-1.27142	-7.15289	1.22e-08	3.77e-07	9.55521
TMEM66	-2.26958	-1.61623	-7.15067	1.23e-08	3.79e-07	9.54821
POLQ	3.29612	2.51102	7.15049	1.23e-08	3.79e-07	9.54764
NAP1L3	-2.64292	-0.510045	-7.14783	1.24e-08	3.81e-07	9.53928
CYP27A1	-1.93529	-1.91147	-7.14731	1.24e-08	3.81e-07	9.53763
LOC100131289	-3.0004	-0.470159	-7.1473	1.24e-08	3.81e-07	9.53761
HTR3A	1.23941	0.515154	7.14541	1.25e-08	3.83e-07	9.53163
LOC100132006	1.95511	0.177082	7.14289	1.26e-08	3.85e-07	9.52368
ELAC1	-1.46589	-0.553377	-7.14077	1.26e-08	3.87e-07	9.51702
TIGD5	1.44121	0.635999	7.14036	1.27e-08	3.87e-07	9.51571
CENPA	3.9838	3.42281	7.13831	1.27e-08	3.89e-07	9.50925
RSPO3	-3.31752	-1.83626	-7.1364	1.28e-08	3.91e-07	9.50324
PEBP4	-2.27708	-2.02749	-7.13488	1.29e-08	3.92e-07	9.49845
C16orf13	1.44637	0.694642	7.1325	1.3e-08	3.94e-07	9.49094
GTSE1	3.91089	1.73376	7.12458	1.33e-08	4.04e-07	9.46597
POLR3GL	-1.29259	-0.832478	-7.12394	1.33e-08	4.04e-07	9.46395
DUSP26	-3.0379	-2.83186	-7.11922	1.35e-08	4.1e-07	9.44905
ZNF750	-3.46891	-2.60977	-7.11539	1.37e-08	4.14e-07	9.43698
ZNF536	-1.67904	-1.72876	-7.1145	1.37e-08	4.14e-07	9.43418
RASL12	-1.59335	-1.34792	-7.11289	1.38e-08	4.16e-07	9.42909
SEC23A	-1.28135	-0.507923	-7.11174	1.39e-08	4.17e-07	9.42548
C5orf13	-1.60183	-0.240737	-7.107	1.41e-08	4.23e-07	9.41053
TPM1	-1.5743	-0.66426	-7.10369	1.42e-08	4.26e-07	9.40008
UCN	2.4904	1.62111	7.10338	1.42e-08	4.26e-07	9.39911
COL14A1	-1.99517	-2.06029	-7.10207	1.43e-08	4.27e-07	9.39496
LOC100133131	1.82384	1.01258	7.10076	1.44e-08	4.28e-07	9.39082
AKAP7	-3.17435	-1.62699	-7.0993	1.44e-08	4.3e-07	9.38624
SYTL4	-1.94715	-1.07139	-7.09274	1.47e-08	4.38e-07	9.36553
SPHAR	-1.41218	-0.601887	-7.08969	1.49e-08	4.42e-07	9.35591
C16orf79	2.05534	1.62624	7.08207	1.52e-08	4.52e-07	9.33185
ENDOD1	-2.48303	-1.73605	-7.08182	1.53e-08	4.52e-07	9.33108
TOR2A	1.12748	0.421723	7.07947	1.54e-08	4.54e-07	9.32365
LOC100507557	-2.18681	-0.553493	-7.07293	1.57e-08	4.63e-07	9.30301
AURKA	2.53447	1.65702	7.06727	1.6e-08	4.71e-07	9.28513
RAD52	1.43874	0.701964	7.06645	1.6e-08	4.71e-07	9.28254
CYB5R1	-1.18595	-0.88002	-7.06632	1.6e-08	4.71e-07	9.28215
UBE2O	1.28817	0.593399	7.06541	1.61e-08	4.71e-07	9.27928
NPTN	-1.52897	-0.877045	-7.0567	1.65e-08	4.84e-07	9.25177
GAFA3	-1.68896	0.223463	-7.05449	1.66e-08	4.87e-07	9.24478
APOC1	2.961	1.48856	7.05229	1.68e-08	4.89e-07	9.23785
PPP1R12A	-1.33972	0.855949	-7.04987	1.69e-08	4.92e-07	9.23021
CDNF	-2.53937	-0.767274	-7.04256	1.73e-08	5.03e-07	9.20712
RDM1	3.15701	1.83544	7.04149	1.73e-08	5.04e-07	9.20373
DLK2	-1.88777	-1.57003	-7.03663	1.76e-08	5.11e-07	9.18838
CTSK	-1.95385	-1.06806	-7.03228	1.79e-08	5.18e-07	9.17464
ALOX15B	-3.80667	-2.53479	-7.03053	1.8e-08	5.2e-07	9.16912
GABRE	-3.54838	-2.15352	-7.0297	1.8e-08	5.2e-07	9.1665
CHMP4A	-1.88429	-0.995169	-7.02548	1.83e-08	5.27e-07	9.15314
FZD1	-1.58618	-0.878332	-7.01568	1.88e-08	5.42e-07	9.12218
KLRC1	-1.84979	-1.68807	-7.01562	1.88e-08	5.42e-07	9.12201
LPAR6	-2.29299	-0.368553	-7.0092	1.92e-08	5.52e-07	9.10172
TXNDC3	-1.66034	0.904958	-6.99934	1.98e-08	5.68e-07	9.07054
OLFML3	-2.45451	-2.29576	-6.99746	2e-08	5.71e-07	9.06462
CRTC2	1.05616	0.831423	6.99264	2.03e-08	5.78e-07	9.04937
PRIM2	-2.00963	-1.63185	-6.99256	2.03e-08	5.78e-07	9.04911
FAM69A	-2.16735	-0.492128	-6.98831	2.05e-08	5.85e-07	9.03569
FOS	-3.64388	-1.28234	-6.9878	2.06e-08	5.85e-07	9.03407
PQLC3	-2.26407	-1.64053	-6.98558	2.07e-08	5.89e-07	9.02704
TNFAIP8L1	1.35411	-0.0162632	6.98063	2.11e-08	5.96e-07	9.01139
SLC25A19	1.56482	0.417468	6.96835	2.19e-08	6.19e-07	8.97255
KIF24	2.8458	1.83774	6.96409	2.22e-08	6.26e-07	8.9591
NSMCE4A	-1.41713	-0.738121	-6.96377	2.22e-08	6.26e-07	8.95808
GUSBP1	1.43534	0.107515	6.95965	2.25e-08	6.34e-07	8.94506
GRASP	-2.41108	-1.66577	-6.95917	2.25e-08	6.34e-07	8.94355
CCDC69	-1.1369	-1.07615	-6.9574	2.27e-08	6.37e-07	8.93795
SERTAD4	-3.03626	-1.92833	-6.95436	2.29e-08	6.42e-07	8.92831
NCAPH	2.29651	2.03212	6.95081	2.32e-08	6.48e-07	8.91709
CDKL1	-1.66491	-0.74457	-6.94943	2.33e-08	6.5e-07	8.91273
AXL	-1.68861	-1.72124	-6.94672	2.35e-08	6.55e-07	8.90414
GSTM1	-1.95424	-2.0048	-6.94403	2.37e-08	6.6e-07	8.89565
MYOC	-3.16773	-4.77667	-6.93951	2.4e-08	6.68e-07	8.88134
CYB5R2	-1.99304	-0.983957	-6.9385	2.41e-08	6.69e-07	8.87813
PLAC2	-1.89899	-1.85422	-6.9376	2.42e-08	6.7e-07	8.87529
MAMDC4	1.56415	1.77484	6.93162	2.46e-08	6.82e-07	8.85638
C11orf54	-1.44553	-0.811188	-6.93054	2.47e-08	6.84e-07	8.85295
LOC100272216	2.03593	0.300955	6.92036	2.55e-08	7.05e-07	8.82074
B4GALNT4	2.21951	1.32548	6.91865	2.57e-08	7.08e-07	8.81533
E2F1	2.29649	1.86913	6.91834	2.57e-08	7.08e-07	8.81434
PRC1	2.1158	1.9416	6.91668	2.58e-08	7.11e-07	8.80909
GLT8D2	-2.9016	-2.01889	-6.91298	2.61e-08	7.18e-07	8.79737
SNX17	-1.33745	-1.53127	-6.91159	2.62e-08	7.2e-07	8.79299
MYO5C	-1.57231	-0.290126	-6.9105	2.63e-08	7.22e-07	8.78953
KRT7	-1.73215	-2.88849	-6.90756	2.66e-08	7.27e-07	8.78021
MAP3K9	1.76174	1.30814	6.9064	2.67e-08	7.29e-07	8.77654
RERGL	-2.76759	-2.61901	-6.90538	2.68e-08	7.31e-07	8.77331
CBX8	1.73684	1.36701	6.89964	2.73e-08	7.43e-07	8.75514
CHEK2	1.40447	0.744823	6.89304	2.78e-08	7.58e-07	8.73424
SEC62	-1.60469	-0.0872821	-6.89189	2.79e-08	7.59e-07	8.73062
BCAS1	-2.06422	-1.57109	-6.89152	2.8e-08	7.59e-07	8.72944
CDH22	-1.39372	-1.23422	-6.89055	2.81e-08	7.61e-07	8.72635
TPD52L1	-2.11567	-1.38142	-6.88709	2.84e-08	7.68e-07	8.71541
CHTF18	2.18818	2.14679	6.88254	2.88e-08	7.78e-07	8.701
FBXO30	-1.67849	-0.293046	-6.87815	2.92e-08	7.88e-07	8.6871
LINC00158	-3.074	-0.932686	-6.87778	2.92e-08	7.88e-07	8.68593
LOC100288432	-2.12276	-0.41368	-6.8718	2.98e-08	8.02e-07	8.667
SORCS2	-3.00744	-2.60282	-6.87118	2.99e-08	8.03e-07	8.66502
MAML2	-2.04777	-1.34658	-6.87071	2.99e-08	8.03e-07	8.66353
SMAD9	-2.5621	-1.90925	-6.87009	3e-08	8.03e-07	8.66158
DHRS7B	-1.48919	-0.983571	-6.8675	3.02e-08	8.08e-07	8.65337
GNG2	-1.34744	-0.89282	-6.86734	3.02e-08	8.08e-07	8.65286
SLC26A6	1.4129	0.774424	6.86603	3.04e-08	8.1e-07	8.64871
PDIA2	3.34412	2.31208	6.86549	3.04e-08	8.1e-07	8.647
UST	-2.86957	-1.55976	-6.86543	3.04e-08	8.1e-07	8.6468
FHOD3	-3.78791	-1.64613	-6.86369	3.06e-08	8.13e-07	8.64129
TMEM14B	-1.82589	-1.46583	-6.85672	3.13e-08	8.3e-07	8.61923
LPHN2	-2.38817	-1.0841	-6.85357	3.16e-08	8.37e-07	8.60922
NPW	2.3078	1.28508	6.84998	3.2e-08	8.46e-07	8.59786
POLR2H	1.44677	0.92051	6.84422	3.25e-08	8.61e-07	8.5796
HRCT1	-2.47775	-1.78969	-6.84251	3.27e-08	8.64e-07	8.57419
PRTFDC1	-3.48545	-1.69336	-6.83784	3.32e-08	8.75e-07	8.55939
FANCG	1.16278	0.933549	6.83547	3.35e-08	8.8e-07	8.55187
MELK	3.31478	2.85035	6.83015	3.4e-08	8.94e-07	8.53502
DOT1L	1.29316	0.648063	6.82912	3.42e-08	8.96e-07	8.53175
LOC100652973	-3.44957	-1.59968	-6.82227	3.49e-08	9.14e-07	8.51004
RCE1	1.4215	0.510091	6.82171	3.5e-08	9.15e-07	8.50828
ZNF787	1.16975	0.103878	6.81363	3.59e-08	9.38e-07	8.48267
SOD3	-1.46208	-1.17362	-6.81257	3.6e-08	9.39e-07	8.4793
RERG	-1.91148	-1.01952	-6.81045	3.63e-08	9.45e-07	8.47257
LOC100240735	-2.88123	-1.55694	-6.8081	3.65e-08	9.5e-07	8.46512
CIT	2.67546	1.7892	6.80743	3.66e-08	9.51e-07	8.463
FANCA	2.81429	2.0187	6.80687	3.67e-08	9.52e-07	8.46124
LOC646576	-1.73614	-0.520278	-6.80527	3.69e-08	9.55e-07	8.45614
HEATR8	-2.24558	-1.26128	-6.80372	3.7e-08	9.59e-07	8.45122
DACH2	-2.49871	-0.864452	-6.79564	3.8e-08	9.83e-07	8.42562
SHMT2	1.48098	0.327728	6.79494	3.81e-08	9.83e-07	8.42341
JAM3	-1.91667	-1.43558	-6.79304	3.83e-08	9.88e-07	8.41738
C11orf45	-1.62518	-1.21986	-6.79076	3.86e-08	9.94e-07	8.41014
FGF7	-2.14549	-0.563167	-6.78843	3.89e-08	1e-06	8.40276
SAMD1	1.8669	0.332562	6.77937	4e-08	1.03e-06	8.37401
KANK1	-2.04375	-1.29878	-6.77682	4.04e-08	1.04e-06	8.36594
C1orf54	-1.95764	-1.00785	-6.77571	4.05e-08	1.04e-06	8.36242
ITFG1	-2.01701	-0.832259	-6.77499	4.06e-08	1.04e-06	8.36012
COL9A1	-2.26618	-2.18967	-6.77306	4.09e-08	1.04e-06	8.354
ZMYND8	1.61249	0.786597	6.77063	4.12e-08	1.05e-06	8.3463
POM121L1P	1.32781	0.551066	6.76733	4.16e-08	1.06e-06	8.33585
CLMP	-2.17996	-2.07579	-6.76488	4.19e-08	1.07e-06	8.32808
MYBL2	2.44143	1.46218	6.7587	4.28e-08	1.09e-06	8.30846
CENPO	1.96824	1.62167	6.75865	4.28e-08	1.09e-06	8.30831
STAG3L2	1.3747	0.630208	6.75565	4.32e-08	1.09e-06	8.29877
GSDMB	1.79611	1.18305	6.75542	4.32e-08	1.09e-06	8.29805
SELE	-4.19437	-3.0025	-6.75432	4.34e-08	1.1e-06	8.29458
ANKRD42	-1.85797	-0.40817	-6.75386	4.35e-08	1.1e-06	8.29309
LOC283143	-2.40239	-1.62303	-6.75371	4.35e-08	1.1e-06	8.29262
TOP3A	1.49226	0.436533	6.75267	4.36e-08	1.1e-06	8.28932
HLA-DPA1	-2.31946	-1.8824	-6.75227	4.37e-08	1.1e-06	8.28807
SLFN12	-1.8844	-0.477191	-6.74856	4.42e-08	1.11e-06	8.2763
KCNJ6	-1.97596	-0.883693	-6.74766	4.43e-08	1.11e-06	8.27344
CAPNS2	-3.96708	-3.10335	-6.74696	4.44e-08	1.11e-06	8.27122
TCEAL1	-1.77578	-0.926481	-6.74144	4.52e-08	1.13e-06	8.25368
KLF8	-2.68865	-1.70644	-6.73919	4.55e-08	1.14e-06	8.24656
BTG2	-1.90535	-1.44732	-6.7391	4.56e-08	1.14e-06	8.24626
PRR7	1.84794	0.778939	6.73834	4.57e-08	1.14e-06	8.24386
PITPNC1	-1.89591	-1.85646	-6.73673	4.59e-08	1.14e-06	8.23876
IL18	-1.92517	-1.70082	-6.73474	4.62e-08	1.15e-06	8.23244
TARBP2	1.01705	0.595823	6.73056	4.68e-08	1.16e-06	8.21917
MGC14436	1.32339	0.513209	6.73049	4.68e-08	1.16e-06	8.21894
ANXA3	-3.49693	-2.46222	-6.72838	4.71e-08	1.17e-06	8.21225
FGFBP1	-3.41032	-1.96101	-6.72641	4.74e-08	1.17e-06	8.20599
MAMLD1	-2.54561	-1.36529	-6.725	4.77e-08	1.18e-06	8.20154
EFEMP1	-2.73988	-1.92425	-6.72442	4.77e-08	1.18e-06	8.19968
VARS2	1.64697	1.26605	6.72341	4.79e-08	1.18e-06	8.19649
PRDM6	-2.20433	-1.76988	-6.7168	4.89e-08	1.2e-06	8.17551
LOC728769	-1.49979	-0.927831	-6.71535	4.92e-08	1.21e-06	8.17088
MOAP1	-1.64132	-1.75602	-6.71357	4.94e-08	1.21e-06	8.16526
MITF	-1.07454	-0.456004	-6.71036	4.99e-08	1.22e-06	8.15504
PKMYT1	1.96684	1.19125	6.70942	5.01e-08	1.23e-06	8.15207
CTBS	-1.75808	-0.822935	-6.70901	5.02e-08	1.23e-06	8.15076
GNAI2	-1.38076	-1.30563	-6.70398	5.1e-08	1.24e-06	8.13482
CLCN7	1.27529	0.438969	6.69999	5.16e-08	1.26e-06	8.12213
LOC729915	1.63384	0.411715	6.69963	5.17e-08	1.26e-06	8.12101
KIF18B	3.11317	2.67964	6.69673	5.22e-08	1.27e-06	8.1118
MORF4L1	-1.72347	-1.20924	-6.69639	5.22e-08	1.27e-06	8.11069
LOC727983	2.13346	0.928352	6.69494	5.25e-08	1.27e-06	8.10609
NCS1	-1.37262	-0.699544	-6.69405	5.26e-08	1.27e-06	8.10329
VSNL1	-4.05024	-2.6123	-6.6886	5.36e-08	1.3e-06	8.08598
SLC6A8	1.11652	0.373302	6.686	5.4e-08	1.3e-06	8.07773
CHST3	-1.71657	-1.71146	-6.68568	5.41e-08	1.3e-06	8.0767
CES1	-3.26516	-2.00107	-6.68552	5.41e-08	1.3e-06	8.07619
NHS	-2.98282	-0.910524	-6.68542	5.41e-08	1.3e-06	8.07588
FAM83H	1.42449	0.675026	6.68438	5.43e-08	1.3e-06	8.07259
PPP1R7	-1.43937	-1.01631	-6.68379	5.44e-08	1.31e-06	8.0707
PLK1	1.7424	1.21972	6.68271	5.46e-08	1.31e-06	8.06727
CCDC142	1.64378	-0.0174033	6.68071	5.49e-08	1.32e-06	8.06093
ALDH4A1	-1.39243	-0.817387	-6.67539	5.59e-08	1.33e-06	8.04404
CCDC82	-1.71771	0.331369	-6.67299	5.63e-08	1.34e-06	8.03641
ATAD5	2.19988	2.67243	6.66904	5.7e-08	1.36e-06	8.02386
TRPM2	2.47219	1.66529	6.66732	5.73e-08	1.36e-06	8.0184
KBTBD3	-1.82653	-0.0693045	-6.66374	5.8e-08	1.38e-06	8.00702
C15orf59	-1.70581	-1.35544	-6.66168	5.84e-08	1.39e-06	8.0005
SKA3	3.34052	3.33983	6.65998	5.87e-08	1.39e-06	7.99509
FAM57B	1.95345	1.24678	6.65939	5.88e-08	1.39e-06	7.99323
GNA14	-1.9389	-1.51618	-6.65468	5.97e-08	1.41e-06	7.97824
HMMR	3.03347	4.20884	6.65419	5.98e-08	1.41e-06	7.97669
TCEB3C	1.83814	0.907367	6.64926	6.08e-08	1.43e-06	7.96105
CDK16	2.43497	1.04959	6.64901	6.08e-08	1.43e-06	7.96025
COL13A1	-3.65369	-1.81417	-6.6442	6.17e-08	1.45e-06	7.94497
TMEM220	-2.61712	-1.8054	-6.63864	6.29e-08	1.48e-06	7.92729
PPAPDC2	-1.88267	-0.439139	-6.63575	6.34e-08	1.49e-06	7.91812
MOSPD3	1.62331	0.879401	6.63419	6.38e-08	1.49e-06	7.91317
PIK3C3	-1.56326	-0.372034	-6.63237	6.41e-08	1.5e-06	7.90738
DAZAP2	-1.49793	-0.708676	-6.63094	6.44e-08	1.5e-06	7.90284
KIAA1875	1.57154	1.81985	6.63062	6.45e-08	1.5e-06	7.90184
OLIG1	2.10201	1.21081	6.63047	6.45e-08	1.5e-06	7.90134
SULF1	-3.01234	-1.57394	-6.62652	6.53e-08	1.52e-06	7.8888
LY75	-2.19674	-1.73802	-6.61775	6.72e-08	1.56e-06	7.86094
SC5DL	-2.40683	-1.20754	-6.61255	6.83e-08	1.59e-06	7.84441
C1orf187	1.73008	0.924799	6.61212	6.84e-08	1.59e-06	7.84304
MAT2B	-1.53167	-1.39923	-6.61036	6.88e-08	1.6e-06	7.83745
MFAP1	-1.53032	-0.468603	-6.60989	6.89e-08	1.6e-06	7.83596
GRPEL2	1.24529	0.907119	6.60732	6.95e-08	1.61e-06	7.82778
PPFIA4	3.84855	1.3123	6.60653	6.97e-08	1.61e-06	7.82528
CDCA2	2.82896	2.38622	6.60625	6.97e-08	1.61e-06	7.82441
LYZ	-2.31226	-2.21628	-6.60579	6.98e-08	1.61e-06	7.82293
PSMD7	-1.67614	-0.852986	-6.60275	7.05e-08	1.62e-06	7.81327
SULT1A4	1.77116	0.986057	6.60007	7.11e-08	1.64e-06	7.80475
YPEL1	1.54582	0.777644	6.59824	7.16e-08	1.64e-06	7.79893
DLEC1	-2.33416	-0.351232	-6.59819	7.16e-08	1.64e-06	7.79879
POM121	1.23742	0.960382	6.59021	7.34e-08	1.68e-06	7.7734
APOBEC3G	-2.11571	-2.04596	-6.58739	7.41e-08	1.7e-06	7.76446
COX17	1.82921	1.67387	6.58414	7.49e-08	1.71e-06	7.75411
CLSPN	3.24987	2.28052	6.58258	7.52e-08	1.72e-06	7.74917
LOC100507053	-3.61576	0.0138078	-6.5799	7.59e-08	1.73e-06	7.74065
TBC1D3P2	1.65394	1.35242	6.57725	7.65e-08	1.74e-06	7.73223
ATXN7	1.33795	-0.244882	6.57577	7.69e-08	1.75e-06	7.72751
C11orf52	-1.58629	-0.952764	-6.57493	7.71e-08	1.75e-06	7.72484
KRT14	-2.23674	-1.45699	-6.57488	7.71e-08	1.75e-06	7.72469
C9orf25	1.09722	0.679854	6.57481	7.71e-08	1.75e-06	7.72446
MAL	-2.33504	-3.02389	-6.57299	7.76e-08	1.76e-06	7.71868
GDF1	1.97253	0.47045	6.56591	7.94e-08	1.8e-06	7.69618
KIT	-3.07434	-2.42183	-6.56484	7.97e-08	1.8e-06	7.69277
SEC14L2	-2.1427	-1.77479	-6.56301	8.01e-08	1.81e-06	7.68697
RARB	-2.60437	-1.31118	-6.5611	8.06e-08	1.82e-06	7.68088
LOC390940	-1.58685	-0.725891	-6.56071	8.07e-08	1.82e-06	7.67965
FAM153B	-2.06658	-2.10207	-6.5607	8.07e-08	1.82e-06	7.67962
PLCD4	-2.09697	-1.26567	-6.55358	8.26e-08	1.86e-06	7.65699
AMOTL2	-2.06049	-0.656128	-6.55113	8.32e-08	1.87e-06	7.6492
MGAT4B	1.05688	0.142328	6.55109	8.32e-08	1.87e-06	7.64906
CPXM1	-1.77976	-1.30575	-6.54719	8.43e-08	1.89e-06	7.63665
LOC728705	-1.79918	-0.708271	-6.54322	8.54e-08	1.91e-06	7.62403
IL13RA2	-3.4871	-1.4055	-6.54246	8.56e-08	1.91e-06	7.62163
RNASEH2A	1.28554	0.671394	6.54203	8.57e-08	1.91e-06	7.62026
DDIT4L	-3.25968	-3.18979	-6.54127	8.59e-08	1.91e-06	7.61785
COL8A2	-2.95771	-2.36559	-6.54044	8.61e-08	1.92e-06	7.61518
ANKRD13D	1.40659	0.229494	6.53641	8.73e-08	1.94e-06	7.60238
COPZ2	-1.56867	-1.20821	-6.5338	8.8e-08	1.95e-06	7.59409
NCOA4	-1.98219	-0.934502	-6.53299	8.82e-08	1.96e-06	7.5915
CPE	-3.4978	-2.24547	-6.5299	8.91e-08	1.97e-06	7.58169
NUP210	1.71818	0.614104	6.52724	8.99e-08	1.99e-06	7.57322
LIMA1	-2.02211	-0.699028	-6.52701	8.99e-08	1.99e-06	7.57249
FAM50B	-2.01805	-1.40564	-6.52476	9.06e-08	2e-06	7.56534
MRPL54	-1.10867	-0.579134	-6.52433	9.07e-08	2e-06	7.56396
FERMT2	-2.81787	-0.820156	-6.52264	9.12e-08	2.01e-06	7.55858
TRAIP	1.62619	1.25473	6.52131	9.16e-08	2.01e-06	7.55437
SEC11C	-2.49886	-0.90192	-6.5212	9.16e-08	2.01e-06	7.554
LOC100505566	-3.37127	-2.42398	-6.51918	9.22e-08	2.02e-06	7.5476
ABCG2	-2.17645	-1.93849	-6.51752	9.27e-08	2.03e-06	7.5423
AMH	3.23323	2.2005	6.51509	9.34e-08	2.05e-06	7.53459
PKIG	-1.44409	-1.0697	-6.51421	9.37e-08	2.05e-06	7.5318
SLC11A1	1.55776	0.47437	6.51091	9.47e-08	2.07e-06	7.52128
EXO1	2.5483	2.17139	6.50851	9.54e-08	2.08e-06	7.51365
NBR1	-1.33711	-0.342806	-6.50739	9.58e-08	2.09e-06	7.5101
HIST1H3H	1.83025	0.79777	6.50614	9.62e-08	2.09e-06	7.50612
LTF	-2.85031	-2.87225	-6.50419	9.68e-08	2.1e-06	7.49993
FADS2	-2.00586	-0.951948	-6.50258	9.73e-08	2.11e-06	7.49478
PPP1R16A	1.35212	1.04902	6.50168	9.76e-08	2.11e-06	7.49194
SERP2	-2.95623	-1.65402	-6.49902	9.84e-08	2.13e-06	7.48348
RCAN2	-2.93066	-2.32802	-6.49632	9.93e-08	2.15e-06	7.47489
C4orf48	2.19846	1.51679	6.4955	9.95e-08	2.15e-06	7.47228
NDN	-2.20802	-1.40274	-6.4932	1e-07	2.16e-06	7.46495
NUDT15	-2.22798	-2.03518	-6.48821	1.02e-07	2.2e-06	7.44909
DBNDD2	-1.60374	-1.19146	-6.48626	1.03e-07	2.21e-06	7.44289
ASF1B	2.02848	1.20067	6.48535	1.03e-07	2.21e-06	7.43998
C12orf45	1.15743	0.638862	6.48467	1.03e-07	2.21e-06	7.43782
TMEM47	-3.31491	-1.51352	-6.48383	1.03e-07	2.22e-06	7.43515
CNRIP1	-2.59723	-1.82013	-6.48107	1.04e-07	2.23e-06	7.42637
PCDH8	-3.40312	-3.48053	-6.47909	1.05e-07	2.25e-06	7.42007
MAGED2	-1.92827	-1.85335	-6.47698	1.06e-07	2.26e-06	7.41338
CTSO	-2.33226	-1.27698	-6.47574	1.06e-07	2.27e-06	7.40942
LOC100144602	-4.0122	-1.99095	-6.4719	1.07e-07	2.29e-06	7.39722
ITPRIPL1	-1.60082	-1.5255	-6.47164	1.07e-07	2.29e-06	7.39638
MYOM2	-2.15519	-2.64567	-6.46941	1.08e-07	2.3e-06	7.38929
HGD	-2.03585	-1.01956	-6.46478	1.1e-07	2.34e-06	7.37455
SERPINI2	-1.90951	0.0836958	-6.45848	1.12e-07	2.38e-06	7.35451
KRT24	-1.81572	-1.14187	-6.45825	1.12e-07	2.38e-06	7.35379
TBC1D1	-1.73015	-1.08204	-6.4575	1.12e-07	2.38e-06	7.35139
APLP1	1.61235	0.705192	6.45646	1.13e-07	2.39e-06	7.34809
GGTA1P	-2.80554	-1.45286	-6.45038	1.15e-07	2.43e-06	7.32874
HAPLN2	-1.74437	-1.14089	-6.44699	1.16e-07	2.46e-06	7.31796
ARHGAP23	-1.97745	-1.58931	-6.44334	1.18e-07	2.48e-06	7.30633
LAMB3	-3.39529	-2.62056	-6.44319	1.18e-07	2.48e-06	7.30586
PIK3R1	-1.81779	-0.593836	-6.44075	1.19e-07	2.5e-06	7.2981
SLC35A1	-1.4575	-0.947075	-6.44028	1.19e-07	2.5e-06	7.29659
KDM5C	1.53859	1.29393	6.43906	1.19e-07	2.51e-06	7.29272
HLA-B	-1.46718	-1.93599	-6.43871	1.19e-07	2.51e-06	7.29161
HIAT1	-1.58077	-0.812224	-6.43555	1.21e-07	2.53e-06	7.28157
CD9	-2.13079	-1.90698	-6.43483	1.21e-07	2.53e-06	7.27927
LOC100506059	-1.95803	-0.223487	-6.4271	1.24e-07	2.59e-06	7.25466
PUS7	1.30309	0.914369	6.4259	1.24e-07	2.6e-06	7.25085
AMT	-1.09247	-0.424487	-6.42324	1.26e-07	2.62e-06	7.24239
CDK19	1.57778	0.333834	6.42246	1.26e-07	2.63e-06	7.23991
LMO3	-3.41473	-2.69582	-6.41988	1.27e-07	2.64e-06	7.23168
OTUD6A	1.86189	1.0939	6.41499	1.29e-07	2.68e-06	7.21612
SLC22A14	1.23689	0.201196	6.4099	1.31e-07	2.72e-06	7.19993
EPC2	-1.33733	-0.294643	-6.40452	1.33e-07	2.77e-06	7.1828
OR10A2	1.32478	0.458946	6.40204	1.34e-07	2.79e-06	7.17492
C11orf58	-1.11608	-0.423899	-6.40109	1.35e-07	2.79e-06	7.1719
GPM6A	-2.7929	-3.52814	-6.39757	1.36e-07	2.82e-06	7.16068
SEMA6D	-1.47049	-1.07091	-6.394	1.38e-07	2.85e-06	7.14934
ZNF423	-2.23373	-1.83182	-6.39196	1.39e-07	2.87e-06	7.14285
C9orf163	1.5401	0.987972	6.3917	1.39e-07	2.87e-06	7.14201
DOK3	1.52673	0.98494	6.3916	1.39e-07	2.87e-06	7.14169
TMEM167B	-1.43927	-0.785819	-6.3842	1.42e-07	2.93e-06	7.11815
SLC35A3	-1.96941	-1.31091	-6.38359	1.43e-07	2.93e-06	7.11621
CDKN3	3.1218	1.31268	6.38194	1.43e-07	2.95e-06	7.11094
NTN4	-2.81617	-1.86617	-6.3817	1.43e-07	2.95e-06	7.11017
DLGAP5	2.85086	3.50538	6.37651	1.46e-07	2.99e-06	7.09367
CCDC57	1.20701	0.707566	6.37542	1.46e-07	3e-06	7.09019
HJURP	2.73272	2.08421	6.37444	1.47e-07	3.01e-06	7.08707
IL11	2.84708	2.22514	6.36794	1.5e-07	3.07e-06	7.0664
RGAG4	-1.78664	-1.62509	-6.36595	1.51e-07	3.08e-06	7.06006
TRMT1	1.62161	1.46587	6.3587	1.54e-07	3.15e-06	7.03697
TCEAL4	-1.3427	0.0835267	-6.35636	1.56e-07	3.17e-06	7.02952
ALG5	-1.58375	-0.888546	-6.35582	1.56e-07	3.17e-06	7.02782
ANKRD36BP1	-1.82932	-1.22578	-6.35478	1.56e-07	3.18e-06	7.02449
TMEM64	-2.08708	-1.26123	-6.35454	1.57e-07	3.18e-06	7.02372
CARD17	-1.57046	-0.807607	-6.35309	1.57e-07	3.19e-06	7.0191
HOXD9	-2.26023	-1.29963	-6.35242	1.58e-07	3.2e-06	7.01699
PER3	-2.37166	-1.28765	-6.34853	1.6e-07	3.23e-06	7.0046
REV3L	-1.44562	-0.0547458	-6.34823	1.6e-07	3.23e-06	7.00363
ZMYND10	2.39533	1.32851	6.3469	1.6e-07	3.24e-06	6.99941
GPRASP2	-1.70416	-0.978835	-6.34343	1.62e-07	3.27e-06	6.98837
LTBP1	-1.9809	-1.08985	-6.3414	1.63e-07	3.29e-06	6.9819
C6orf123	-1.91506	-0.547796	-6.34137	1.63e-07	3.29e-06	6.98181
HLA-A	-1.53082	-2.19945	-6.33649	1.66e-07	3.34e-06	6.96627
SSX2IP	-2.64056	-0.480765	-6.33551	1.66e-07	3.34e-06	6.96314
EIF4G3	1.51422	1.32637	6.33512	1.67e-07	3.34e-06	6.9619
MYOCD	-1.5025	-0.968542	-6.33223	1.68e-07	3.37e-06	6.95272
LETM1	1.28809	0.642499	6.32966	1.7e-07	3.4e-06	6.94455
EPHX2	-1.99617	-0.933238	-6.32614	1.72e-07	3.43e-06	6.93334
FAM193A	1.0729	0.257576	6.32301	1.73e-07	3.46e-06	6.92335
C13orf15	-1.45835	-0.888555	-6.31983	1.75e-07	3.5e-06	6.91325
KIAA0894	-2.12753	-2.3242	-6.31793	1.76e-07	3.51e-06	6.9072
LOC100509196	1.59971	-0.213355	6.31644	1.77e-07	3.52e-06	6.90244
SOAT1	-1.82869	-1.17338	-6.31501	1.78e-07	3.53e-06	6.8979
COL21A1	-2.95765	-1.37197	-6.31477	1.78e-07	3.53e-06	6.89712
APBB1	-1.29407	-1.44342	-6.31455	1.78e-07	3.53e-06	6.89643
DSC3	-2.66859	-2.21934	-6.31439	1.78e-07	3.53e-06	6.89592
NOX4	1.95455	1.14363	6.31201	1.8e-07	3.56e-06	6.88834
JAKMIP1	-3.44	-2.87753	-6.31014	1.81e-07	3.57e-06	6.88239
BACE1	-1.20823	-0.188522	-6.30184	1.86e-07	3.67e-06	6.85596
HIST1H4A	2.91585	1.74013	6.30045	1.86e-07	3.68e-06	6.85155
RCAN3	-1.88903	-1.61789	-6.29028	1.93e-07	3.8e-06	6.81917
CMTM5	-1.16884	-1.76999	-6.28686	1.95e-07	3.84e-06	6.80826
TPRN	1.74581	0.791421	6.28616	1.95e-07	3.84e-06	6.80604
LOC100652730	3.60589	2.98498	6.28589	1.95e-07	3.84e-06	6.80518
NOS3	1.7551	0.485594	6.28536	1.96e-07	3.84e-06	6.80352
COL15A1	-1.80992	-1.34878	-6.28495	1.96e-07	3.84e-06	6.8022
C8orf73	1.62288	1.10136	6.28492	1.96e-07	3.84e-06	6.80211
GEMIN5	1.79479	0.698171	6.2836	1.97e-07	3.85e-06	6.79789
AOAH	-2.03698	-0.818388	-6.28331	1.97e-07	3.85e-06	6.79699
SYT10	-1.46787	-0.703963	-6.27924	2e-07	3.9e-06	6.78402
ALDH7A1	-1.81769	-1.02386	-6.2745	2.03e-07	3.95e-06	6.76891
PYGM	-1.7841	-1.53864	-6.27431	2.03e-07	3.95e-06	6.76832
CELF1	1.41619	0.734548	6.27098	2.05e-07	3.99e-06	6.75772
DMKN	-2.9829	-2.03384	-6.27003	2.06e-07	4e-06	6.75468
UBAP2L	1.35746	0.800427	6.26657	2.08e-07	4.04e-06	6.74369
HDHD2	-1.5937	-0.777859	-6.26586	2.08e-07	4.04e-06	6.74141
TRAF3IP2	-1.68955	-1.26088	-6.26325	2.1e-07	4.07e-06	6.73311
LOC283454	3.28961	1.46969	6.26076	2.12e-07	4.1e-06	6.72519
RAC3	1.61987	0.766629	6.26022	2.12e-07	4.11e-06	6.72345
PALMD	-1.86072	-0.207863	-6.25091	2.19e-07	4.23e-06	6.69383
C2orf43	-2.95048	-1.6295	-6.25051	2.19e-07	4.23e-06	6.69253
CCDC56	-1.32225	-0.566996	-6.25022	2.19e-07	4.23e-06	6.69162
ITGA7	-2.32377	-1.24319	-6.24705	2.21e-07	4.26e-06	6.68152
ZNF503-AS1	-3.10932	-1.921	-6.24688	2.21e-07	4.26e-06	6.68097
RNF24	1.56299	0.189841	6.24674	2.22e-07	4.26e-06	6.68055
LOH12CR2	-1.62789	-0.448154	-6.24631	2.22e-07	4.26e-06	6.67918
GPRIN1	2.5465	1.09692	6.24534	2.23e-07	4.27e-06	6.67607
CRTAM	-1.58876	-0.182613	-6.24431	2.23e-07	4.28e-06	6.6728
PRLH	1.07466	0.524588	6.24414	2.23e-07	4.28e-06	6.67225
SLC12A2	-2.45958	-0.831905	-6.24296	2.24e-07	4.29e-06	6.66851
CD59	-1.21073	-0.844417	-6.24074	2.26e-07	4.32e-06	6.66145
TSEN54	1.4803	0.886314	6.2376	2.28e-07	4.36e-06	6.65143
POC1A	1.77162	0.922673	6.23535	2.3e-07	4.39e-06	6.64427
ZDHHC15	-1.63274	-0.743009	-6.23438	2.31e-07	4.4e-06	6.64118
LOC399851	1.69533	1.35712	6.23376	2.31e-07	4.4e-06	6.63922
RSPH10B	2.62756	1.62756	6.23371	2.31e-07	4.4e-06	6.63905
TK1	2.76574	1.54556	6.23213	2.32e-07	4.41e-06	6.63401
MBTPS1	-1.03854	-0.800358	-6.23202	2.32e-07	4.41e-06	6.63366
KLHL10	-1.64318	-0.584569	-6.23155	2.33e-07	4.41e-06	6.63219
RNF208	1.69446	0.472466	6.22835	2.35e-07	4.46e-06	6.62198
UFSP2	-1.25825	-0.486177	-6.22784	2.35e-07	4.46e-06	6.62038
SLCO4A1	2.82838	-0.2704	6.22782	2.35e-07	4.46e-06	6.6203
GABRP	-2.38837	-1.88646	-6.22427	2.38e-07	4.5e-06	6.60901
ANXA4	-1.52236	-1.09126	-6.22369	2.39e-07	4.51e-06	6.60716
FST	-3.00908	-2.43248	-6.22071	2.41e-07	4.55e-06	6.59766
SYNDIG1	-2.5412	-1.9678	-6.21673	2.44e-07	4.6e-06	6.58497
SS18L1	1.11795	0.883753	6.21583	2.45e-07	4.61e-06	6.58213
S100A2	-3.18467	-2.89248	-6.21367	2.46e-07	4.64e-06	6.57526
NUSAP1	3.1511	2.10411	6.20924	2.5e-07	4.7e-06	6.56115
C16orf59	2.38752	2.26566	6.20637	2.52e-07	4.74e-06	6.55199
HPDL	-2.50105	-1.16716	-6.20615	2.52e-07	4.74e-06	6.55131
PDLIM4	-1.72354	-1.81035	-6.20467	2.54e-07	4.75e-06	6.54658
RPA4	3.42233	2.33376	6.20194	2.56e-07	4.79e-06	6.53789
TMEM158	-1.78924	-0.572732	-6.19928	2.58e-07	4.83e-06	6.52943
ARMCX2	-3.14208	-2.14472	-6.19901	2.58e-07	4.83e-06	6.52857
EPB41L3	-2.40487	-1.4183	-6.19833	2.59e-07	4.83e-06	6.5264
PPP1R12B	-1.49704	-0.767865	-6.19469	2.62e-07	4.89e-06	6.51482
SH3GL2	-2.90839	-1.98968	-6.18322	2.72e-07	5.06e-06	6.4783
FGFBP2	-1.6437	-2.59175	-6.18205	2.73e-07	5.07e-06	6.47458
NR2C2	1.41962	0.8613	6.17919	2.75e-07	5.11e-06	6.46546
POLD1	1.56297	1.15245	6.17309	2.81e-07	5.21e-06	6.44603
PCDHGA9	1.81764	1.08745	6.1727	2.81e-07	5.21e-06	6.4448
FAM72D	2.74231	2.79805	6.16937	2.84e-07	5.26e-06	6.43419
CD1E	-1.74641	0.293143	-6.16405	2.89e-07	5.35e-06	6.41725
ST3GAL6	-2.00139	-0.897188	-6.16153	2.91e-07	5.39e-06	6.40923
ARMCX5	-1.81311	-0.720593	-6.16038	2.93e-07	5.39e-06	6.40558
GRIA3	-1.53769	-0.928532	-6.1598	2.93e-07	5.4e-06	6.40374
CCNDBP1	-1.79481	-1.43659	-6.15304	3e-07	5.51e-06	6.38222
BOC	-1.84991	-1.6401	-6.15264	3e-07	5.51e-06	6.38092
FOXO1	-1.2124	-1.28677	-6.14974	3.03e-07	5.56e-06	6.37171
HIST1H2AL	2.85587	0.983602	6.14897	3.03e-07	5.57e-06	6.36926
FZD7	-2.58238	-1.59395	-6.14785	3.05e-07	5.58e-06	6.36568
HOXC5	2.05684	1.45059	6.1471	3.05e-07	5.59e-06	6.36328
DUSP11	-1.2396	-1.07339	-6.14688	3.06e-07	5.59e-06	6.3626
AJUBA	-1.81626	-1.05579	-6.14629	3.06e-07	5.59e-06	6.36073
STIM2	-1.20634	-0.0776513	-6.14543	3.07e-07	5.6e-06	6.35798
ANG	-1.54163	-1.34581	-6.1451	3.07e-07	5.6e-06	6.35694
CYP3A4	-3.57043	-1.2454	-6.14398	3.08e-07	5.62e-06	6.35337
CCDC8	-2.30718	-1.77834	-6.14354	3.09e-07	5.62e-06	6.35197
SLC40A1	-2.03174	-1.27119	-6.14257	3.1e-07	5.63e-06	6.34888
RBM22	2.09307	1.86214	6.1414	3.11e-07	5.65e-06	6.34515
CCNA2	2.39409	1.67496	6.13946	3.13e-07	5.68e-06	6.33896
TELO2	1.42572	0.592821	6.13572	3.17e-07	5.74e-06	6.32705
CDH11	-2.08534	-1.21676	-6.13543	3.17e-07	5.74e-06	6.32613
TLR1	-2.07261	-1.28012	-6.13469	3.18e-07	5.75e-06	6.32379
RAB24	1.38873	1.04955	6.13466	3.18e-07	5.75e-06	6.32368
NDNF	-2.78148	-2.13037	-6.13395	3.19e-07	5.75e-06	6.32143
LUM	-2.39859	-0.92928	-6.13392	3.19e-07	5.75e-06	6.32132
ABCA2	1.70638	0.760531	6.13226	3.2e-07	5.78e-06	6.31604
PLEKHN1	2.52326	1.20928	6.13027	3.22e-07	5.8e-06	6.30972
FLJ39534	1.71822	1.10062	6.13026	3.22e-07	5.8e-06	6.30968
GSTM2	-2.13088	-1.90692	-6.12922	3.23e-07	5.82e-06	6.30637
STARD4	-2.84748	-1.07411	-6.12486	3.28e-07	5.89e-06	6.2925
MNDA	-2.325	-0.462942	-6.12136	3.32e-07	5.95e-06	6.28135
SULT1A1	1.37891	0.62774	6.12087	3.32e-07	5.96e-06	6.27978
CRYM	-3.47869	-2.74995	-6.11796	3.35e-07	6e-06	6.27052
RPL10A	-1.26623	-0.867581	-6.11791	3.35e-07	6e-06	6.27036
FOXD4	2.21741	2.62189	6.11759	3.36e-07	6.01e-06	6.26935
CALM2	-1.42225	-0.72533	-6.11331	3.4e-07	6.08e-06	6.25572
AMY1C	-2.04936	1.03697	-6.11227	3.42e-07	6.09e-06	6.25241
PTGIR	1.70123	0.360998	6.10996	3.44e-07	6.13e-06	6.24507
KLHL13	-2.86133	-1.99934	-6.10828	3.46e-07	6.15e-06	6.23971
KIF15	2.66834	3.09825	6.10762	3.47e-07	6.16e-06	6.2376
SORCS1	-2.65619	-2.49982	-6.10661	3.48e-07	6.18e-06	6.23439
PRKCB	-3.14154	-2.26209	-6.10568	3.49e-07	6.19e-06	6.23143
ZNF84	1.21574	2.59189	6.10522	3.49e-07	6.19e-06	6.22996
SULT2B1	-1.92176	-1.69398	-6.10415	3.51e-07	6.21e-06	6.22655
SNCAIP	-2.40425	-1.59586	-6.09839	3.57e-07	6.31e-06	6.20823
SMC4	1.66292	2.59941	6.09792	3.58e-07	6.32e-06	6.20672
LOC100507387	-2.76209	-1.42173	-6.0924	3.64e-07	6.41e-06	6.18916
CDKN2A	2.25873	1.485	6.08759	3.7e-07	6.5e-06	6.17384
SUGT1P3	-1.5978	-1.03159	-6.08592	3.72e-07	6.53e-06	6.16853
FAM9B	-2.05601	0.38577	-6.08522	3.73e-07	6.54e-06	6.1663
LAMP1	-1.10046	-1.13446	-6.08404	3.74e-07	6.56e-06	6.16253
SLC30A4	-2.94011	-1.77554	-6.08317	3.75e-07	6.57e-06	6.15978
ALAS2	1.91179	-1.32783	6.07344	3.87e-07	6.77e-06	6.12878
LOC339290	-1.36851	-0.388262	-6.0676	3.94e-07	6.89e-06	6.11021
SPEG	-1.31785	-1.39638	-6.06427	3.99e-07	6.96e-06	6.09962
ST6GALNAC1	-3.23418	-2.369	-6.0638	3.99e-07	6.96e-06	6.09811
MMP2	-1.22246	-1.86064	-6.05948	4.05e-07	7.05e-06	6.08437
GJC3	-2.70938	-1.42565	-6.05866	4.06e-07	7.06e-06	6.08176
EXTL2	-1.94368	-0.373693	-6.05598	4.09e-07	7.12e-06	6.07321
HEXB	-1.90246	-1.80239	-6.05051	4.17e-07	7.23e-06	6.05582
MOGAT1	2.21964	1.05132	6.05037	4.17e-07	7.23e-06	6.05536
STX1A	1.61076	0.950292	6.04916	4.19e-07	7.25e-06	6.0515
C16orf45	-1.53704	-0.949803	-6.04513	4.24e-07	7.34e-06	6.03869
GLTSCR2	-1.04319	-1.01157	-6.04491	4.24e-07	7.34e-06	6.03798
COL16A1	-2.17635	-0.644991	-6.04443	4.25e-07	7.35e-06	6.03645
DMRTA1	-2.52486	-1.29296	-6.04399	4.26e-07	7.35e-06	6.03505
HLA-DPB2	-1.79456	-2.17851	-6.04387	4.26e-07	7.35e-06	6.03468
BOLA2B	1.33579	1.05809	6.04231	4.28e-07	7.38e-06	6.02972
GYG1	-1.40523	-0.859943	-6.04202	4.28e-07	7.38e-06	6.02878
RND2	-1.4451	-1.33156	-6.03645	4.36e-07	7.5e-06	6.01107
PKD1P1	2.07872	-0.231506	6.03584	4.37e-07	7.51e-06	6.00912
NTNG2	-2.61435	-0.960271	-6.03431	4.39e-07	7.54e-06	6.00424
SH3BGRL2	-1.9945	-1.44982	-6.03428	4.39e-07	7.54e-06	6.00417
TRAF7	1.12688	0.642429	6.03345	4.4e-07	7.55e-06	6.00151
EPDR1	-1.73102	-1.21989	-6.03269	4.41e-07	7.56e-06	5.99911
FCN3	2.42278	1.59091	6.03036	4.45e-07	7.61e-06	5.9917
RAB31	-1.64175	-1.28368	-6.02577	4.51e-07	7.72e-06	5.97707
PRRX2	-2.45535	-1.50299	-6.02429	4.54e-07	7.75e-06	5.97235
ZG16B	-2.22918	-1.47975	-6.02312	4.55e-07	7.77e-06	5.96863
GDI1	1.78926	1.29262	6.02155	4.58e-07	7.8e-06	5.96366
DMXL1	-1.70917	-0.123759	-6.02042	4.59e-07	7.83e-06	5.96005
SYNGR1	-1.19352	-1.23001	-6.0185	4.62e-07	7.87e-06	5.95393
FNDC4	-1.46108	-0.888009	-6.01727	4.64e-07	7.89e-06	5.95002
ZNF853	-1.59183	-1.53789	-6.01712	4.64e-07	7.89e-06	5.94956
QSOX2	1.4506	1.02431	6.01425	4.68e-07	7.96e-06	5.9404
DHRS4	-1.18276	-1.1136	-6.01379	4.69e-07	7.96e-06	5.93895
CD3EAP	1.55179	0.718288	6.01304	4.7e-07	7.96e-06	5.93657
CSPG4	-1.93041	-1.63644	-6.01289	4.7e-07	7.96e-06	5.93608
USP44	-1.43439	-1.59771	-6.0128	4.71e-07	7.96e-06	5.93581
C17orf88	1.86219	0.675344	6.01257	4.71e-07	7.96e-06	5.93508
C5orf44	-1.91974	-0.595153	-6.00832	4.77e-07	8.07e-06	5.92155
ZAK	-2.13667	-1.12464	-6.00746	4.79e-07	8.08e-06	5.91881
GATAD2A	1.24602	0.720872	6.00705	4.79e-07	8.09e-06	5.91752
KANK2	-1.16646	-1.23161	-6.00634	4.81e-07	8.1e-06	5.91523
EFHA2	-2.51479	-0.932862	-6.00605	4.81e-07	8.1e-06	5.91432
KRT16P2	-2.73142	-1.92658	-6.00551	4.82e-07	8.11e-06	5.91261
ZMYM6NB	-1.96104	-1.63549	-6.00501	4.83e-07	8.11e-06	5.91101
GLT25D1	1.21109	0.644485	6.0017	4.88e-07	8.19e-06	5.90046
CSF2RA	-1.42973	-1.31691	-6.00137	4.88e-07	8.19e-06	5.89941
SLC26A1	1.05083	0.748356	6.00069	4.89e-07	8.2e-06	5.89726
SLC25A20	-1.5187	-0.932626	-5.99993	4.91e-07	8.2e-06	5.89485
C20orf132	-1.03974	-0.721213	-5.99654	4.96e-07	8.29e-06	5.88406
P2RX5	1.45916	0.253736	5.99045	5.06e-07	8.44e-06	5.86468
ZDHHC9	1.23729	0.380694	5.98735	5.11e-07	8.52e-06	5.85481
NOP58	1.56963	2.19528	5.9858	5.13e-07	8.56e-06	5.84988
RRM2	2.36979	1.43295	5.98368	5.17e-07	8.61e-06	5.84313
MZT2A	1.09218	-0.113425	5.98201	5.2e-07	8.65e-06	5.83782
RBPMS	-2.17575	-1.52058	-5.98108	5.21e-07	8.67e-06	5.83486
TP53INP2	-1.07352	-1.12218	-5.98064	5.22e-07	8.67e-06	5.83346
SP1	1.12896	0.439836	5.97622	5.29e-07	8.79e-06	5.8194
TPRG1L	-1.24592	-1.38025	-5.97511	5.31e-07	8.81e-06	5.81588
SGCD	-2.12239	-1.154	-5.97336	5.34e-07	8.85e-06	5.81032
FBXL3	-2.30566	-0.930965	-5.96939	5.41e-07	8.96e-06	5.79767
DACT2	-2.8498	-2.25578	-5.96903	5.42e-07	8.96e-06	5.79654
GBP2	-1.92892	-1.33886	-5.96878	5.42e-07	8.96e-06	5.79575
CLUL1	-2.73204	-1.20902	-5.96813	5.43e-07	8.97e-06	5.79366
TSC22D3	-1.08964	-1.08742	-5.96767	5.44e-07	8.97e-06	5.79219
PLRG1	-1.55527	-0.485226	-5.96765	5.44e-07	8.97e-06	5.79215
UTP23	1.60765	1.38644	5.96626	5.47e-07	9.01e-06	5.78772
HGF	-1.1888	-0.843135	-5.9617	5.55e-07	9.12e-06	5.77323
FXYD6	-1.54722	-1.99514	-5.96156	5.55e-07	9.12e-06	5.77277
DCP1B	-1.18717	-0.104831	-5.95936	5.59e-07	9.17e-06	5.76577
CABP4	1.47629	1.09063	5.95922	5.59e-07	9.17e-06	5.76532
H19	2.23755	-1.72757	5.95917	5.59e-07	9.17e-06	5.76515
NOP2	1.63239	0.69732	5.95655	5.64e-07	9.24e-06	5.75682
NDST4	-1.80116	-0.211746	-5.95588	5.65e-07	9.25e-06	5.75469
AOX1	-3.71944	-2.91326	-5.95542	5.66e-07	9.25e-06	5.75325
ELF1	-1.85758	-1.13447	-5.955	5.67e-07	9.26e-06	5.75191
RNLS	-2.73686	-1.87885	-5.95485	5.67e-07	9.26e-06	5.75142
LMAN1L	-2.45619	-0.601555	-5.95294	5.71e-07	9.29e-06	5.74534
C20orf96	2.34567	1.75448	5.95268	5.71e-07	9.29e-06	5.74452
C12orf34	2.13572	0.52739	5.95262	5.71e-07	9.29e-06	5.74433
LOC641298	1.20528	0.80037	5.95254	5.71e-07	9.29e-06	5.74407
CLIC4	-1.25595	-0.687042	-5.9524	5.72e-07	9.29e-06	5.74363
CRIP3	-2.05332	-0.267773	-5.952	5.72e-07	9.3e-06	5.74234
TBC1D9	-2.16441	-1.2025	-5.95103	5.74e-07	9.32e-06	5.73928
SYNC	-1.82309	-0.58772	-5.95014	5.76e-07	9.33e-06	5.73643
ZNF668	1.16248	0.507319	5.94996	5.76e-07	9.33e-06	5.73587
HCN3	1.91205	1.55686	5.94525	5.85e-07	9.46e-06	5.72088
RELT	1.4722	0.430687	5.94448	5.86e-07	9.48e-06	5.71845
SRGN	-1.34519	-1.58334	-5.94416	5.87e-07	9.48e-06	5.71742
ZC3H3	1.38424	0.895628	5.94354	5.88e-07	9.49e-06	5.71544
FYCO1	-1.39598	-0.577237	-5.93902	5.97e-07	9.61e-06	5.70108
NAGLU	-1.25227	-0.943982	-5.93895	5.97e-07	9.61e-06	5.70086
OTUD7B	1.07556	0.229022	5.93844	5.98e-07	9.62e-06	5.69921
SMAD4	-1.82744	-1.06292	-5.93529	6.04e-07	9.71e-06	5.6892
BOP1	1.63924	0.90321	5.93467	6.05e-07	9.72e-06	5.68724
LAP3	-1.56921	-0.857842	-5.93148	6.12e-07	9.82e-06	5.67708
CACNA2D3	-2.33086	-1.20857	-5.93098	6.13e-07	9.82e-06	5.6755
FOXC1	-2.30086	-1.57714	-5.93079	6.13e-07	9.82e-06	5.67489
RNF39	-1.88739	-1.42305	-5.93065	6.13e-07	9.82e-06	5.67446
DICER1-AS	1.71332	1.63635	5.92578	6.23e-07	9.97e-06	5.65895
TRIM63	-1.76068	-3.23925	-5.92489	6.25e-07	9.99e-06	5.65613
C14orf28	-1.51316	-0.756619	-5.92279	6.29e-07	1e-05	5.64944
IFNA4	1.5301	0.649118	5.91943	6.36e-07	1.01e-05	5.63875
ATP5F1	-1.73168	-0.515892	-5.91893	6.37e-07	1.02e-05	5.63719
C9orf125	-3.22596	-2.4086	-5.91873	6.37e-07	1.02e-05	5.63655
TMEM98	-1.90447	-1.65424	-5.91737	6.4e-07	1.02e-05	5.63222
RAB34	-2.4929	-1.75718	-5.91658	6.42e-07	1.02e-05	5.6297
RGS11	2.15489	1.42546	5.91598	6.43e-07	1.02e-05	5.62779
TRAF4	1.32788	0.195252	5.91557	6.44e-07	1.02e-05	5.62648
KLHL35	1.76373	0.685361	5.91533	6.44e-07	1.02e-05	5.62573
DGAT1	1.173	0.53462	5.91411	6.47e-07	1.03e-05	5.62186
DDX11	1.43119	0.966573	5.91144	6.52e-07	1.03e-05	5.61336
CAD	1.01026	0.311486	5.90382	6.69e-07	1.06e-05	5.58913
EGR2	-3.08253	0.184029	-5.90356	6.69e-07	1.06e-05	5.58831
AUH	-1.59023	-0.918816	-5.89987	6.77e-07	1.07e-05	5.57656
SNAP25	-2.49392	-1.32677	-5.89813	6.81e-07	1.07e-05	5.57105
DIO2	-2.25204	-1.39234	-5.89813	6.81e-07	1.07e-05	5.57104
CYGB	-1.5452	-1.42284	-5.89739	6.83e-07	1.08e-05	5.56869
CTNNBIP1	-1.26474	-0.405326	-5.89614	6.85e-07	1.08e-05	5.5647
USP14	-1.31546	-0.835488	-5.89393	6.9e-07	1.09e-05	5.55769
NR4A3	-2.0237	-2.07268	-5.89329	6.92e-07	1.09e-05	5.55565
DLGAP1	-2.46721	-1.24882	-5.89077	6.97e-07	1.1e-05	5.54763
C9orf69	1.31285	0.263809	5.88407	7.12e-07	1.12e-05	5.52633
EMCN	-2.57188	-1.21053	-5.88318	7.15e-07	1.12e-05	5.5235
LMNB1	2.24529	0.778024	5.88253	7.16e-07	1.12e-05	5.52145
GPER	-2.42692	-2.11235	-5.88249	7.16e-07	1.12e-05	5.5213
C9orf100	1.74972	1.35481	5.88042	7.21e-07	1.13e-05	5.51473
FGF10	-1.2283	-0.555692	-5.88032	7.21e-07	1.13e-05	5.51443
CCDC137	1.60998	0.663526	5.88029	7.21e-07	1.13e-05	5.51431
RFPL2	-4.25737	-2.60114	-5.87902	7.24e-07	1.13e-05	5.51028
NR2C2AP	1.16358	0.587716	5.87266	7.39e-07	1.15e-05	5.49007
FAM115C	2.53414	0.427845	5.8704	7.45e-07	1.16e-05	5.48286
HMHB1	1.55865	1.07526	5.86988	7.46e-07	1.16e-05	5.48121
GPR50	-1.60336	-0.434242	-5.86941	7.47e-07	1.16e-05	5.47972
SMPDL3A	-1.99168	-1.54418	-5.86714	7.52e-07	1.17e-05	5.47251
FAM3B	-4.28675	-3.15516	-5.86652	7.54e-07	1.17e-05	5.47054
TRPV4	-1.56767	-1.93354	-5.86465	7.58e-07	1.18e-05	5.46462
STOM	-1.564	-1.61488	-5.86286	7.63e-07	1.18e-05	5.45891
MYH14	1.29458	0.186691	5.86227	7.64e-07	1.18e-05	5.45704
LIN52	-1.62496	-1.24285	-5.86152	7.66e-07	1.19e-05	5.45464
HLA-DRB3	-1.4476	-1.70009	-5.85938	7.71e-07	1.19e-05	5.44786
C17orf48	-1.97383	-1.37719	-5.85852	7.74e-07	1.19e-05	5.44512
SEPP1	-2.72109	-0.929571	-5.85479	7.83e-07	1.21e-05	5.43326
SLC39A10	-2.37104	-1.11966	-5.85457	7.84e-07	1.21e-05	5.43257
C3orf14	-3.5513	-1.24224	-5.85428	7.84e-07	1.21e-05	5.43163
LOC389493	-1.64095	-0.93789	-5.85407	7.85e-07	1.21e-05	5.43097
PRKRA	-1.0065	-0.259815	-5.85394	7.85e-07	1.21e-05	5.43055
RBPMS2	-2.33821	-1.78541	-5.8532	7.87e-07	1.21e-05	5.42821
BARX1	2.13474	2.21237	5.85124	7.92e-07	1.22e-05	5.42199
SIDT2	-1.37295	-0.398941	-5.84824	8e-07	1.23e-05	5.41245
STARD9	-1.66918	-0.88127	-5.8459	8.06e-07	1.23e-05	5.40501
CCPG1	-2.1493	0.302771	-5.84533	8.07e-07	1.24e-05	5.40319
C1orf159	1.3271	0.982709	5.84422	8.1e-07	1.24e-05	5.39968
ZNF623	1.77283	1.24762	5.84349	8.12e-07	1.24e-05	5.39734
NLE1	1.30728	0.47207	5.84278	8.14e-07	1.24e-05	5.39509
KBTBD10	-1.95915	-4.19285	-5.84212	8.16e-07	1.24e-05	5.393
C22orf32	-1.37202	-1.24651	-5.83901	8.24e-07	1.26e-05	5.38312
GJB5	-2.36142	-2.87759	-5.83696	8.29e-07	1.26e-05	5.37661
TARS2	1.09283	0.533724	5.8362	8.31e-07	1.27e-05	5.3742
SLC23A3	2.34273	0.792173	5.8343	8.36e-07	1.27e-05	5.36814
LOC729059	1.30328	0.805026	5.83315	8.39e-07	1.28e-05	5.36448
RAB27B	-2.12151	-0.618922	-5.829	8.51e-07	1.29e-05	5.35131
SLC29A2	1.06943	0.597836	5.82796	8.54e-07	1.3e-05	5.34802
CSRNP3	-1.51533	-0.573325	-5.82691	8.57e-07	1.3e-05	5.34466
USP25	-1.43254	0.0856924	-5.82607	8.59e-07	1.3e-05	5.34201
RGS18	-2.52034	-0.16725	-5.82471	8.63e-07	1.31e-05	5.33768
FAM132A	1.96271	1.44452	5.82399	8.65e-07	1.31e-05	5.33539
LMNB2	1.61577	1.14893	5.82227	8.69e-07	1.31e-05	5.32992
KCNK4	1.16856	0.715752	5.82191	8.7e-07	1.32e-05	5.32877
YPEL5	-1.51039	-1.22268	-5.81881	8.79e-07	1.33e-05	5.31893
WBP4	-1.76712	0.750771	-5.81823	8.81e-07	1.33e-05	5.31709
RGL3	1.68461	1.03599	5.81787	8.82e-07	1.33e-05	5.31595
LCE2A	1.35403	0.34302	5.81726	8.84e-07	1.33e-05	5.31399
SENP7	-1.39846	0.611392	-5.81721	8.84e-07	1.33e-05	5.31384
SMCR5	1.10041	0.788812	5.81359	8.94e-07	1.34e-05	5.30235
SGCE	-2.20681	-1.63595	-5.81289	8.96e-07	1.35e-05	5.30011
C10orf32	-1.68938	-0.951001	-5.80613	9.16e-07	1.37e-05	5.27865
HBM	2.36004	0.333317	5.80501	9.19e-07	1.38e-05	5.27508
ACAT2	-1.80073	-0.521822	-5.80455	9.2e-07	1.38e-05	5.27364
USP35	1.20847	0.868134	5.80201	9.28e-07	1.39e-05	5.26555
PLCL2	-1.63722	-0.850737	-5.80181	9.29e-07	1.39e-05	5.26493
RFPL1	-3.15697	-1.78439	-5.79892	9.37e-07	1.4e-05	5.25574
ATP2A2	-1.18167	-0.97873	-5.79352	9.54e-07	1.42e-05	5.23859
ZFC3H1	1.09034	1.69082	5.78999	9.65e-07	1.44e-05	5.22739
CD3D	-2.65762	-2.35933	-5.78809	9.71e-07	1.45e-05	5.22135
CCDC115	-1.30741	-1.31645	-5.78747	9.73e-07	1.45e-05	5.21938
MANSC1	-1.36494	-1.64207	-5.78668	9.75e-07	1.45e-05	5.21688
WNT3	1.88991	0.922672	5.78421	9.83e-07	1.46e-05	5.20902
TERT	1.57971	1.13196	5.78122	9.92e-07	1.47e-05	5.19954
FRAT1	-1.23141	-1.25057	-5.77994	9.96e-07	1.48e-05	5.19546
B3GALT4	-1.51787	-0.90671	-5.7794	9.98e-07	1.48e-05	5.19375
STK17B	-1.53257	-0.745347	-5.77858	1e-06	1.48e-05	5.19116
RIC3	-3.10459	-1.24351	-5.77829	1e-06	1.48e-05	5.19022
PIK3R3	1.04042	0.672323	5.77746	1e-06	1.49e-05	5.1876
LOC389831	-1.91496	-1.12234	-5.77542	1.01e-06	1.49e-05	5.18113
GALR1	-2.20839	-1.16367	-5.77529	1.01e-06	1.49e-05	5.1807
PMP2	-1.31413	-0.118517	-5.7752	1.01e-06	1.49e-05	5.18042
GNL3L	1.26926	-0.234877	5.77291	1.02e-06	1.5e-05	5.17313
MCM10	2.23605	2.09554	5.77217	1.02e-06	1.51e-05	5.17079
MIR22HG	-1.6579	-0.218505	-5.77164	1.02e-06	1.51e-05	5.1691
FAM196A	-2.32551	-1.18919	-5.76956	1.03e-06	1.52e-05	5.16251
GHRHR	1.18688	0.833011	5.76854	1.03e-06	1.52e-05	5.15926
RRAGA	-1.18596	-0.675625	-5.76647	1.04e-06	1.53e-05	5.1527
TRIM13	-1.71506	-0.888526	-5.76349	1.05e-06	1.54e-05	5.14324
ZNF781	-1.79766	0.824733	-5.7632	1.05e-06	1.54e-05	5.14233
LOC100507094	1.82939	1.89824	5.761	1.06e-06	1.55e-05	5.13533
SCNN1D	1.1307	0.516486	5.75993	1.06e-06	1.56e-05	5.13193
STOX2	-2.13808	-1.4559	-5.75817	1.07e-06	1.56e-05	5.12635
PCDHGB1	2.07809	1.13614	5.75812	1.07e-06	1.56e-05	5.12618
ENPP2	-3.23076	-2.33476	-5.75517	1.08e-06	1.58e-05	5.11683
TOPBP1	1.75732	1.92932	5.75223	1.09e-06	1.59e-05	5.10749
NADSYN1	1.25823	1.0542	5.75021	1.1e-06	1.6e-05	5.10108
WDR34	1.37646	0.649901	5.74958	1.1e-06	1.6e-05	5.09907
C12orf54	-3.03927	-0.907149	-5.7483	1.1e-06	1.6e-05	5.09503
INPP4A	1.84944	0.862014	5.74721	1.11e-06	1.61e-05	5.09155
C10orf116	-2.40028	-1.67114	-5.74619	1.11e-06	1.61e-05	5.08833
PTPRD	-2.18925	-1.43341	-5.74431	1.12e-06	1.62e-05	5.08236
BGN	1.25433	0.282412	5.7442	1.12e-06	1.62e-05	5.08202
TFF1	-1.63869	-2.16421	-5.7427	1.12e-06	1.62e-05	5.07725
HVCN1	-1.48316	-0.937091	-5.74209	1.13e-06	1.63e-05	5.07531
ARHGEF38	1.82356	2.19728	5.73389	1.16e-06	1.67e-05	5.04928
SHF	-1.07618	-1.77982	-5.73144	1.16e-06	1.68e-05	5.04151
SOX12	1.86199	1.08526	5.73138	1.17e-06	1.68e-05	5.04132
UBE2S	1.37288	0.409476	5.73064	1.17e-06	1.68e-05	5.03896
CDR2L	1.54165	0.415579	5.72961	1.17e-06	1.69e-05	5.0357
ARG2	-3.17199	-1.47635	-5.72806	1.18e-06	1.69e-05	5.03079
PAQR3	-1.57504	-0.456006	-5.72663	1.18e-06	1.7e-05	5.02623
CDC20	2.05789	1.30637	5.72639	1.18e-06	1.7e-05	5.02549
PDE6B	-1.9711	-1.6871	-5.72335	1.2e-06	1.72e-05	5.01585
KRT17	-3.01592	-2.31277	-5.72289	1.2e-06	1.72e-05	5.01439
BRAF	1.53191	1.02473	5.72098	1.2e-06	1.73e-05	5.00831
PPP1R35	1.05177	1.23987	5.72041	1.21e-06	1.73e-05	5.00652
GCOM1	-1.3197	-1.0149	-5.71975	1.21e-06	1.73e-05	5.0044
HIST1H3D	1.50614	0.391009	5.71766	1.22e-06	1.74e-05	4.99777
PAWR	1.05359	1.11043	5.71701	1.22e-06	1.74e-05	4.99572
KCNK7	1.02201	0.484862	5.71636	1.22e-06	1.75e-05	4.99367
PRICKLE3	1.36871	0.532426	5.71485	1.23e-06	1.75e-05	4.98886
TSPAN6	-1.95698	-1.78046	-5.71288	1.24e-06	1.76e-05	4.98262
SCGB3A1	-2.30655	-2.62177	-5.71271	1.24e-06	1.76e-05	4.98209
IDI1	-2.03528	-1.08782	-5.71194	1.24e-06	1.77e-05	4.97963
ZNF630	1.10391	0.978311	5.71182	1.24e-06	1.77e-05	4.97925
MST1P9	-1.52653	0.470293	-5.70775	1.26e-06	1.79e-05	4.96635
AQP5	-1.1121	-0.662482	-5.70683	1.26e-06	1.79e-05	4.96344
FAM26F	-1.92464	-0.827316	-5.70613	1.26e-06	1.79e-05	4.96122
PCDHB9	1.89539	0.825309	5.70609	1.26e-06	1.79e-05	4.96107
LGALS1	-2.08824	-1.12827	-5.7056	1.27e-06	1.79e-05	4.95953
LRRK2	-2.32239	-0.618937	-5.70464	1.27e-06	1.8e-05	4.95649
SELT	-1.36721	-1.11504	-5.70413	1.27e-06	1.8e-05	4.95486
ATXN10	-1.54457	-0.883358	-5.70281	1.28e-06	1.81e-05	4.95067
AP3M1	-1.22839	-0.909627	-5.70226	1.28e-06	1.81e-05	4.94894
S100A6	-2.53469	-2.33416	-5.70196	1.28e-06	1.81e-05	4.94798
DIP2C	-1.01876	-0.405138	-5.69968	1.29e-06	1.82e-05	4.94075
REEP1	-2.26621	-1.13177	-5.69958	1.29e-06	1.82e-05	4.94042
GCSH	-1.30606	-0.418992	-5.69941	1.29e-06	1.82e-05	4.93989
GUSBP11	1.36058	0.437189	5.69879	1.29e-06	1.82e-05	4.93793
ZMIZ2	1.43858	1.18111	5.69851	1.29e-06	1.82e-05	4.93705
LIMS2	-1.37383	-1.14418	-5.69851	1.29e-06	1.82e-05	4.93705
CC2D2A	-2.13039	-0.557794	-5.69713	1.3e-06	1.83e-05	4.93267
ANGPTL1	-1.33655	0.175416	-5.69089	1.33e-06	1.86e-05	4.91288
C17orf69	1.76984	0.555122	5.69006	1.33e-06	1.87e-05	4.91024
KBTBD11	-2.19659	-1.37947	-5.68787	1.34e-06	1.88e-05	4.90327
DHRS7	-2.51291	-2.04935	-5.68772	1.34e-06	1.88e-05	4.90281
SHISA3	2.73535	-1.60463	5.68769	1.34e-06	1.88e-05	4.90271
PRKCDBP	-1.55311	-1.11073	-5.68505	1.35e-06	1.89e-05	4.89436
CXCL6	-2.10465	-1.68938	-5.68291	1.36e-06	1.9e-05	4.88756
CHMP2B	-1.69593	-0.9948	-5.68258	1.36e-06	1.9e-05	4.88651
CX3CL1	-1.82893	-1.01949	-5.68225	1.36e-06	1.9e-05	4.88547
LOC100289090	-2.96211	-1.09864	-5.68096	1.37e-06	1.91e-05	4.88137
AP4S1	-1.35086	-0.583804	-5.67872	1.38e-06	1.92e-05	4.87427
TRIP6	-1.58934	-1.02264	-5.67779	1.38e-06	1.93e-05	4.87133
LOC100500938	1.28151	0.4348	5.67454	1.4e-06	1.95e-05	4.86102
VIPR2	-1.55332	-1.51646	-5.67362	1.4e-06	1.95e-05	4.85809
HPS6	-1.07644	-0.653224	-5.67265	1.41e-06	1.95e-05	4.85502
STARD8	-1.3833	-1.10422	-5.67154	1.41e-06	1.96e-05	4.85152
ZDHHC8P1	-1.97488	-1.81979	-5.67131	1.41e-06	1.96e-05	4.85077
ZBED4	1.08802	0.736578	5.66724	1.43e-06	1.98e-05	4.83789
TEX19	2.81269	2.0625	5.66634	1.44e-06	1.99e-05	4.83504
FNBP1L	1.05939	0.746875	5.66536	1.44e-06	1.99e-05	4.83191
TUBB6	-1.31278	-0.826992	-5.6653	1.44e-06	1.99e-05	4.83173
PPIC	-1.48646	-0.964817	-5.66447	1.44e-06	2e-05	4.8291
MST4	-2.41206	-1.02383	-5.66293	1.45e-06	2.01e-05	4.8242
RGL4	-2.13846	-1.73916	-5.66271	1.45e-06	2.01e-05	4.82353
PEX6	1.60587	0.751935	5.65897	1.47e-06	2.03e-05	4.81167
OTUD6B	1.62053	0.967911	5.65666	1.48e-06	2.04e-05	4.80433
BCAR3	-1.89205	-1.34801	-5.65626	1.48e-06	2.04e-05	4.80306
PEX19	-1.0271	-0.625983	-5.65585	1.49e-06	2.04e-05	4.80177
GSTA1	-2.45571	-3.62608	-5.65274	1.5e-06	2.06e-05	4.79192
MYO19	1.32747	1.08203	5.65102	1.51e-06	2.07e-05	4.78645
DDR2	-1.95768	-1.17385	-5.64949	1.52e-06	2.08e-05	4.7816
TBX5	-1.47624	-1.10391	-5.64922	1.52e-06	2.08e-05	4.78076
TIMELESS	1.40142	1.0458	5.64847	1.52e-06	2.08e-05	4.77839
C19orf55	1.33763	0.402131	5.64793	1.52e-06	2.08e-05	4.77666
CD8A	-1.92009	-1.4976	-5.64695	1.53e-06	2.09e-05	4.77358
GPD1L	-1.47645	-1.20348	-5.64415	1.54e-06	2.11e-05	4.76469
LOC100507266	1.17397	0.754844	5.64384	1.54e-06	2.11e-05	4.76372
SNAP23	-1.51955	-1.29114	-5.6427	1.55e-06	2.11e-05	4.76009
PJA2	-1.89253	-0.634546	-5.64044	1.56e-06	2.13e-05	4.75293
NMI	-1.87146	-0.562285	-5.63982	1.56e-06	2.13e-05	4.75098
LOC144486	1.39188	0.856588	5.63804	1.57e-06	2.14e-05	4.74531
IGLON5	1.60454	1.42569	5.63771	1.57e-06	2.14e-05	4.74427
AKAP8L	1.17108	0.41371	5.63456	1.59e-06	2.16e-05	4.73431
LOC100505576	-2.03044	-0.231062	-5.63268	1.6e-06	2.17e-05	4.72833
PLP2	-1.34515	-1.73613	-5.6274	1.63e-06	2.2e-05	4.71161
PTPRK	-1.92805	-1.08587	-5.62532	1.64e-06	2.22e-05	4.70502
XPO1	1.08732	1.02209	5.62442	1.64e-06	2.22e-05	4.70217
LINC00312	-2.15702	-0.021434	-5.62427	1.64e-06	2.22e-05	4.7017
ZDHHC11	1.85374	1.19352	5.62398	1.65e-06	2.22e-05	4.70077
MAP3K10	1.55446	0.987324	5.62255	1.65e-06	2.23e-05	4.69624
RNU12	2.1058	5.51645	5.62135	1.66e-06	2.24e-05	4.69244
KDELR3	-2.16569	-1.6027	-5.62104	1.66e-06	2.24e-05	4.69146
CCDC151	1.895	0.67135	5.61844	1.68e-06	2.26e-05	4.68324
GIT1	1.01855	0.0294229	5.61742	1.68e-06	2.26e-05	4.68001
LOC439938	-1.58998	-1.52568	-5.61719	1.68e-06	2.26e-05	4.67928
NEDD4	-1.58209	-0.240314	-5.61516	1.69e-06	2.27e-05	4.67284
UNC50	-2.0879	-1.55607	-5.61379	1.7e-06	2.28e-05	4.66849
LOC100507418	1.80524	-0.0360961	5.61356	1.7e-06	2.28e-05	4.66779
SNX7	-2.13681	-1.56987	-5.61287	1.71e-06	2.29e-05	4.66559
HERC2P2	1.37591	1.74667	5.61037	1.72e-06	2.3e-05	4.65767
FLJ38379	-2.43079	0.285558	-5.60881	1.73e-06	2.31e-05	4.65274
C17orf79	-1.04547	-0.715125	-5.60869	1.73e-06	2.31e-05	4.65235
TRPM8	-4.59054	-3.34866	-5.60844	1.73e-06	2.31e-05	4.65154
TMEM59	-2.07293	-1.44676	-5.60662	1.74e-06	2.32e-05	4.6458
HIST1H4D	1.84827	1.32385	5.60615	1.74e-06	2.33e-05	4.6443
SCPEP1	-1.39849	-1.04152	-5.60464	1.75e-06	2.34e-05	4.63953
CBX4	1.35588	0.51267	5.60215	1.77e-06	2.35e-05	4.63163
PF4	1.64058	-0.101946	5.60073	1.77e-06	2.36e-05	4.62714
GLIPR1	-1.81181	-0.531919	-5.59949	1.78e-06	2.37e-05	4.6232
PPP6R1	1.88271	1.75707	5.59864	1.79e-06	2.37e-05	4.62052
VPS26A	-1.37515	-0.557353	-5.59847	1.79e-06	2.37e-05	4.61997
ANO6	-1.44057	-0.842961	-5.59505	1.81e-06	2.4e-05	4.60914
LOC100507493	1.8527	-0.435278	5.59417	1.81e-06	2.4e-05	4.60637
CBL	1.05612	0.59799	5.59358	1.81e-06	2.4e-05	4.6045
SELP	-3.09102	-2.40905	-5.59139	1.83e-06	2.42e-05	4.59757
LOC645195	1.72049	0.17018	5.59037	1.83e-06	2.42e-05	4.59435
RAB4A	-1.54095	-0.855654	-5.58697	1.85e-06	2.45e-05	4.58358
GATM	-2.53384	-2.20932	-5.58644	1.86e-06	2.45e-05	4.58191
CGNL1	-1.52847	-0.963494	-5.58591	1.86e-06	2.45e-05	4.58021
LOC100287482	2.77897	2.5107	5.57918	1.9e-06	2.5e-05	4.55891
TMED10	-1.28325	-0.996458	-5.57913	1.9e-06	2.5e-05	4.55876
TTYH3	1.45244	0.312322	5.57887	1.9e-06	2.5e-05	4.55795
SNAPC4	1.11847	0.978413	5.57715	1.91e-06	2.52e-05	4.5525
FUT4	-1.10939	-0.928585	-5.57436	1.93e-06	2.54e-05	4.54366
DDX55	1.35053	0.709832	5.57414	1.93e-06	2.54e-05	4.54297
CRYZ	-2.05886	-1.27457	-5.57317	1.94e-06	2.54e-05	4.5399
CPEB2	-1.0508	-0.658799	-5.57161	1.95e-06	2.55e-05	4.53496
SYT6	-1.43472	-1.02657	-5.57098	1.95e-06	2.56e-05	4.53297
GPLD1	-1.73137	-1.23859	-5.57091	1.95e-06	2.56e-05	4.53273
SLC27A6	-2.7744	-0.737417	-5.57044	1.96e-06	2.56e-05	4.53126
FAM175A	-1.22206	-0.433914	-5.56779	1.97e-06	2.58e-05	4.52288
RASSF9	-1.60985	-0.0707878	-5.5636	2e-06	2.61e-05	4.5096
PHOSPHO2	-2.00355	-1.5322	-5.56313	2e-06	2.61e-05	4.50813
TBC1D3F	1.35635	1.12707	5.56198	2.01e-06	2.62e-05	4.50448
BUB1B	2.52674	1.76981	5.56048	2.02e-06	2.63e-05	4.49974
TCN2	-1.64787	-1.37817	-5.56008	2.02e-06	2.63e-05	4.49847
CBX1	1.33868	0.661597	5.56004	2.02e-06	2.63e-05	4.49835
PMS2	1.1103	0.517554	5.55898	2.03e-06	2.64e-05	4.49498
XKR4	-2.11404	-2.5947	-5.55677	2.04e-06	2.65e-05	4.488
LRRC29	-1.41328	-1.34833	-5.55672	2.04e-06	2.65e-05	4.48784
TES	-1.38522	-0.865133	-5.55664	2.04e-06	2.65e-05	4.48758
RNASEL	-1.67427	-0.361687	-5.55664	2.04e-06	2.65e-05	4.48758
ANXA2P1	-1.92487	-1.94086	-5.55586	2.05e-06	2.65e-05	4.48511
SCRN1	-2.2056	-1.1906	-5.55586	2.05e-06	2.65e-05	4.48511
GSTO1	-1.44976	-1.03752	-5.55368	2.06e-06	2.67e-05	4.47822
UBE2Q2	-1.83103	-0.816463	-5.55199	2.07e-06	2.68e-05	4.47287
CLEC10A	-1.54181	-1.04007	-5.55177	2.08e-06	2.68e-05	4.4722
LOC100507265	-1.94333	-0.872905	-5.55155	2.08e-06	2.68e-05	4.47149
FBN1	-1.8648	-0.983192	-5.55151	2.08e-06	2.68e-05	4.47136
KLF9	-1.76101	-0.978157	-5.55078	2.08e-06	2.69e-05	4.46907
DNER	-2.47785	-1.36738	-5.55052	2.08e-06	2.69e-05	4.46824
CLEC18B	1.81307	1.74581	5.54876	2.1e-06	2.7e-05	4.46267
LINC00162	1.31644	0.293046	5.54797	2.1e-06	2.71e-05	4.46015
HIST1H2AM	1.27197	0.657506	5.5471	2.11e-06	2.71e-05	4.45742
IFI35	-1.08932	-1.57271	-5.54551	2.12e-06	2.72e-05	4.45237
BTNL2	1.16648	0.897139	5.54463	2.12e-06	2.73e-05	4.44958
AGA	-1.89017	-0.888892	-5.54445	2.13e-06	2.73e-05	4.44901
SCN4B	-1.1453	-1.12828	-5.54293	2.14e-06	2.74e-05	4.44421
LRP4	-2.19339	-1.12041	-5.54188	2.14e-06	2.75e-05	4.44089
RDH11	-2.21163	-0.903624	-5.54117	2.15e-06	2.75e-05	4.43867
ITLN2	-2.71531	-1.64653	-5.53989	2.16e-06	2.76e-05	4.4346
KIAA0913	1.16878	0.457809	5.53987	2.16e-06	2.76e-05	4.43454
GPR183	-2.12897	-0.48885	-5.53736	2.17e-06	2.78e-05	4.42659
GLIPR2	-1.74862	-0.699504	-5.53695	2.18e-06	2.78e-05	4.4253
ZNF643	1.42208	1.70142	5.53545	2.19e-06	2.79e-05	4.42057
EEF1A1	-1.63159	-1.42382	-5.53505	2.19e-06	2.8e-05	4.41929
IL2RB	-2.58963	-1.79108	-5.53321	2.2e-06	2.81e-05	4.41349
KRT16	-2.64433	-2.59281	-5.53301	2.2e-06	2.81e-05	4.41285
GAS2L3	2.28781	1.35727	5.53164	2.21e-06	2.82e-05	4.40851
FBXO46	1.19231	0.653416	5.53123	2.22e-06	2.82e-05	4.40722
CAPS2	-2.17423	0.933023	-5.53058	2.22e-06	2.83e-05	4.40515
MFSD8	-1.36593	-0.782831	-5.52802	2.24e-06	2.85e-05	4.39709
HIST1H3B	1.83654	0.872092	5.52716	2.25e-06	2.85e-05	4.39434
GABRG3	-2.2794	-1.2843	-5.52566	2.26e-06	2.87e-05	4.38962
FAM193B	2.07228	1.5217	5.52537	2.26e-06	2.87e-05	4.38869
PGLS	1.18668	0.160088	5.52511	2.26e-06	2.87e-05	4.38788
PWWP2B	1.03141	0.285524	5.52339	2.27e-06	2.88e-05	4.38243
TEKT4	2.14201	1.17846	5.52298	2.28e-06	2.88e-05	4.38114
ND4	1.87197	0.842673	5.5228	2.28e-06	2.88e-05	4.38058
CAMK1G	-1.15769	-1.3374	-5.52143	2.29e-06	2.89e-05	4.37622
SGIP1	-1.64118	0.229016	-5.52056	2.29e-06	2.9e-05	4.37349
IFNG	-1.82268	0.771753	-5.51951	2.3e-06	2.91e-05	4.37015
SPDYE1	1.17795	1.15186	5.51931	2.3e-06	2.91e-05	4.36954
TRIM29	-1.38288	-1.70761	-5.51866	2.31e-06	2.91e-05	4.36747
TMEM50B	-1.55962	-1.13677	-5.51804	2.31e-06	2.91e-05	4.36552
PRRC2B	1.01316	0.200044	5.51772	2.32e-06	2.92e-05	4.36452
SNORD22	1.78543	1.91231	5.51658	2.32e-06	2.92e-05	4.3609
MDM4	1.28147	0.777134	5.51634	2.33e-06	2.93e-05	4.36015
LOC400657	-1.82336	-0.392497	-5.51445	2.34e-06	2.94e-05	4.35417
PPP2CB	-1.72259	-1.21592	-5.51352	2.35e-06	2.95e-05	4.35124
NPNT	-2.14077	-0.902082	-5.51352	2.35e-06	2.95e-05	4.35122
OXCT1	-1.55803	-0.0472741	-5.51235	2.36e-06	2.96e-05	4.34754
REEP5	-1.37456	-0.575298	-5.51126	2.36e-06	2.96e-05	4.34409
SRGAP2	1.43703	0.883984	5.51097	2.37e-06	2.96e-05	4.34317
CACNG1	-2.18193	-2.51462	-5.50944	2.38e-06	2.98e-05	4.33835
CEP152	1.80022	3.02952	5.50904	2.38e-06	2.98e-05	4.33706
LOC645321	-4.48765	-3.17171	-5.50779	2.39e-06	2.99e-05	4.33312
C6orf35	-1.33312	-0.587561	-5.50545	2.41e-06	3.01e-05	4.32572
ITPR1	-2.66505	-1.63555	-5.50476	2.41e-06	3.01e-05	4.32355
MBNL2	-2.41009	-0.892015	-5.50447	2.42e-06	3.01e-05	4.32262
GMPR	-2.01802	-1.75828	-5.50384	2.42e-06	3.02e-05	4.32063
CD2	-2.79619	-1.65473	-5.50194	2.44e-06	3.03e-05	4.31464
SYNGAP1	1.49134	0.972221	5.50111	2.44e-06	3.04e-05	4.31202
CECR6	-2.78282	-1.64395	-5.50049	2.45e-06	3.04e-05	4.31006
PPP1CB	-1.61573	-0.653622	-5.49973	2.45e-06	3.05e-05	4.30765
HIST1H4E	1.82208	0.468551	5.49919	2.46e-06	3.05e-05	4.30594
LOC100653058	1.26894	0.433044	5.49911	2.46e-06	3.05e-05	4.30569
MAFIP	1.16842	1.01073	5.49855	2.46e-06	3.05e-05	4.30392
LOC100288911	-1.79463	-0.753377	-5.49825	2.47e-06	3.05e-05	4.30297
SUSD1	-1.12433	-0.416718	-5.49761	2.47e-06	3.06e-05	4.30094
DPYSL3	-2.25464	-1.55064	-5.49682	2.48e-06	3.07e-05	4.29844
AKTIP	-2.07819	-1.19836	-5.49351	2.5e-06	3.09e-05	4.28799
ANKRD20A2	-1.53684	0.477101	-5.49311	2.51e-06	3.1e-05	4.28673
CD207	-1.67081	-0.142896	-5.49295	2.51e-06	3.1e-05	4.28621
HLA-F	-1.46645	-1.74035	-5.49259	2.51e-06	3.1e-05	4.28507
TMBIM1	-1.29678	-1.6815	-5.491	2.52e-06	3.11e-05	4.28006
ST6GALNAC2	-1.17113	-1.19577	-5.48899	2.54e-06	3.13e-05	4.27371
LARS	1.16163	0.878805	5.48857	2.54e-06	3.13e-05	4.27239
ELK1	1.09896	-0.0910722	5.48615	2.56e-06	3.15e-05	4.26473
ZDHHC4	-1.54411	-1.04957	-5.48527	2.57e-06	3.16e-05	4.26197
C3orf22	1.30092	1.13342	5.48508	2.57e-06	3.16e-05	4.26136
ANKZF1	1.35437	1.0182	5.48287	2.59e-06	3.18e-05	4.25438
HLA-DRA	-1.96704	-1.64998	-5.48087	2.61e-06	3.2e-05	4.24806
ZNF783	1.50235	0.93545	5.48034	2.61e-06	3.2e-05	4.2464
NCAN	1.16211	0.244981	5.47927	2.62e-06	3.21e-05	4.24302
FSTL1	-2.08013	-1.38164	-5.47883	2.62e-06	3.21e-05	4.24162
LDOC1L	-1.36258	-0.830909	-5.4786	2.63e-06	3.21e-05	4.24091
MLF1IP	2.24944	2.33626	5.47806	2.63e-06	3.21e-05	4.2392
TLR3	-3.02307	-1.78823	-5.47566	2.65e-06	3.24e-05	4.23161
SPRED1	-1.48269	-0.954322	-5.47268	2.68e-06	3.26e-05	4.22221
CENPE	1.69255	3.57141	5.47164	2.69e-06	3.27e-05	4.21891
HGS	1.08272	0.43453	5.4707	2.69e-06	3.28e-05	4.21596
SPAG7	-1.58677	-1.22817	-5.46709	2.72e-06	3.32e-05	4.20454
EFTUD1	1.41813	1.36476	5.46635	2.73e-06	3.32e-05	4.20222
UNC80	-1.9646	-0.158026	-5.46583	2.74e-06	3.33e-05	4.20055
GSG2	1.84716	2.11994	5.46381	2.75e-06	3.34e-05	4.1942
LOC100287628	-2.57024	-1.53391	-5.46353	2.76e-06	3.35e-05	4.19331
BCOR	1.19021	0.996482	5.46315	2.76e-06	3.35e-05	4.19211
PAM16	1.41831	1.32916	5.46138	2.78e-06	3.36e-05	4.18651
EIF3F	-1.09093	-0.335387	-5.45858	2.8e-06	3.39e-05	4.17768
C6orf81	1.83415	1.73071	5.45848	2.8e-06	3.39e-05	4.17737
C11orf84	1.48381	0.427886	5.45617	2.82e-06	3.41e-05	4.17008
FLJ30679	-1.49593	0.999009	-5.45479	2.83e-06	3.43e-05	4.16572
NTN3	1.33648	0.651107	5.45466	2.84e-06	3.43e-05	4.16529
PRKG1	-1.32394	-0.418753	-5.45256	2.85e-06	3.45e-05	4.15868
RAB17	1.71245	0.079345	5.4501	2.88e-06	3.47e-05	4.15091
WHSC1	1.02134	0.896875	5.44844	2.89e-06	3.49e-05	4.14569
NPR3	-2.86341	-1.72402	-5.4479	2.9e-06	3.49e-05	4.14398
UHRF1	1.94147	1.40934	5.44746	2.9e-06	3.5e-05	4.14259
HTRA1	-1.2771	-1.14678	-5.44633	2.91e-06	3.5e-05	4.139
VCAM1	-2.5719	-2.73137	-5.44631	2.91e-06	3.5e-05	4.13895
WNT5B	-2.53201	-2.07741	-5.44594	2.92e-06	3.51e-05	4.13777
TMEM201	1.22492	1.06433	5.44574	2.92e-06	3.51e-05	4.13716
CMTM7	1.42662	0.161647	5.44521	2.92e-06	3.51e-05	4.13549
SNX8	1.12366	0.781852	5.44331	2.94e-06	3.53e-05	4.12949
KRT5	-2.1859	-1.97623	-5.44325	2.94e-06	3.53e-05	4.12929
AZGP1	-2.05424	-1.44901	-5.44163	2.96e-06	3.54e-05	4.12419
CAMK2G	-1.35902	-0.858911	-5.44148	2.96e-06	3.54e-05	4.12372
PIDD	1.60991	1.31489	5.44148	2.96e-06	3.54e-05	4.12371
P2RX1	-2.18149	-1.06367	-5.43903	2.98e-06	3.56e-05	4.11599
C9orf142	1.59888	1.23872	5.43862	2.99e-06	3.57e-05	4.11467
WDR5	1.18844	0.519619	5.43851	2.99e-06	3.57e-05	4.11435
LOC100128343	2.08712	0.0831278	5.4374	3e-06	3.58e-05	4.11085
CAP2	-1.76389	-0.687864	-5.43659	3e-06	3.58e-05	4.10827
CIB3	1.02444	0.730891	5.43374	3.03e-06	3.61e-05	4.09929
NPIP	1.44875	1.4856	5.433	3.04e-06	3.62e-05	4.09695
CPM	-2.32146	-2.56158	-5.43243	3.05e-06	3.62e-05	4.09515
C15orf33	-1.40573	0.700825	-5.43083	3.06e-06	3.64e-05	4.09011
IGSF22	-2.28792	-1.211	-5.4289	3.08e-06	3.66e-05	4.08403
CYB5B	-1.94132	-1.45403	-5.42809	3.09e-06	3.67e-05	4.08148
SRPX	-2.93681	-2.78487	-5.42798	3.09e-06	3.67e-05	4.08112
RTN4	-1.68862	-1.48087	-5.42734	3.1e-06	3.67e-05	4.0791
WDR62	1.3006	0.441719	5.42589	3.11e-06	3.69e-05	4.07452
RASA1	-1.34105	-0.190294	-5.42547	3.11e-06	3.69e-05	4.07319
TMEM106B	-1.58379	-0.314555	-5.42248	3.14e-06	3.72e-05	4.06378
KLF1	1.27867	0.221609	5.42223	3.15e-06	3.72e-05	4.06297
PMP22	-1.85833	-2.23285	-5.42171	3.15e-06	3.73e-05	4.06135
LOC100133039	1.54822	-0.0630878	5.42065	3.16e-06	3.74e-05	4.058
IGJ	-4.16068	-2.72326	-5.41893	3.18e-06	3.76e-05	4.05256
NCRNA00185	-2.37558	-1.01721	-5.41831	3.19e-06	3.76e-05	4.05061
ENO3	1.9163	-0.77243	5.41704	3.2e-06	3.77e-05	4.04662
GSTM4	-1.57376	-1.64465	-5.41435	3.23e-06	3.8e-05	4.03812
NMT2	-1.17583	-0.736483	-5.4131	3.24e-06	3.82e-05	4.03417
KIAA1217	-1.41487	-0.848422	-5.41269	3.24e-06	3.82e-05	4.03288
TEAD4	1.41633	-0.463627	5.41123	3.26e-06	3.83e-05	4.0283
ANGPT2	1.24301	1.70797	5.40868	3.29e-06	3.86e-05	4.02026
CD48	-2.15104	-2.41417	-5.40425	3.33e-06	3.91e-05	4.00629
MARCKSL1	1.17994	0.199686	5.40416	3.33e-06	3.91e-05	4.00601
LOC100134713	1.10325	1.05163	5.40382	3.34e-06	3.91e-05	4.00492
ECH1	-1.54579	-1.53032	-5.40304	3.35e-06	3.92e-05	4.00247
FANCC	1.30049	1.41384	5.40248	3.35e-06	3.92e-05	4.00069
LOC153811	1.80181	1.51712	5.40237	3.35e-06	3.92e-05	4.00035
RNF13	-1.75876	-1.0083	-5.40155	3.36e-06	3.93e-05	3.99776
MGC24103	-2.28682	-2.06077	-5.39952	3.38e-06	3.95e-05	3.99136
GSN	-1.90652	-1.98962	-5.39929	3.39e-06	3.95e-05	3.99063
WDR85	1.05377	0.871056	5.3984	3.4e-06	3.96e-05	3.98783
GLRB	-2.52718	-1.18877	-5.39788	3.4e-06	3.96e-05	3.98619
GTPBP3	1.54483	1.51857	5.39731	3.41e-06	3.97e-05	3.98439
GNMT	-2.32134	-1.10944	-5.39611	3.42e-06	3.98e-05	3.98061
B3GALNT1	-1.86278	-0.821066	-5.39522	3.43e-06	3.99e-05	3.9778
SDHD	-1.46832	-1.29008	-5.39438	3.44e-06	4e-05	3.97516
PLOD3	1.26177	0.522009	5.39398	3.44e-06	4e-05	3.97391
SPNS1	1.01203	-0.319764	5.39337	3.45e-06	4.01e-05	3.97199
LGALS3	-2.8452	-1.52522	-5.38752	3.52e-06	4.08e-05	3.95356
DCN	-2.23264	-2.16697	-5.38476	3.55e-06	4.11e-05	3.94485
KCNIP3	-1.656	-0.951939	-5.38463	3.55e-06	4.11e-05	3.94446
STK33	-3.18637	-0.941274	-5.38202	3.58e-06	4.14e-05	3.93622
LOC100287177	1.48335	0.469938	5.38196	3.58e-06	4.14e-05	3.93604
ATAD3A	1.38161	0.733371	5.38195	3.58e-06	4.14e-05	3.93599
UBXN11	1.44931	1.0311	5.38168	3.58e-06	4.14e-05	3.93516
LOC100128398	1.47037	1.542	5.38153	3.58e-06	4.14e-05	3.93468
TPBG	-1.41013	-0.476126	-5.38012	3.6e-06	4.15e-05	3.93022
CABP7	3.59325	3.43711	5.37959	3.61e-06	4.16e-05	3.92858
COL11A2	1.66381	2.00881	5.37933	3.61e-06	4.16e-05	3.92776
CEP250	1.19409	0.506619	5.37512	3.66e-06	4.21e-05	3.91449
TBC1D3P5	1.44287	0.963099	5.37225	3.69e-06	4.25e-05	3.90545
MPPED2	-2.85304	-1.63669	-5.36822	3.74e-06	4.3e-05	3.89274
BEX4	-1.54833	-1.07848	-5.36792	3.74e-06	4.3e-05	3.8918
SEMA6B	1.54039	0.0290282	5.36625	3.76e-06	4.32e-05	3.88653
ZNF767	1.14978	0.738004	5.36561	3.77e-06	4.32e-05	3.88452
CASQ2	-2.07868	-2.47075	-5.36456	3.79e-06	4.33e-05	3.88122
CD40	-1.2736	-1.65926	-5.36436	3.79e-06	4.33e-05	3.88059
ND6	2.13001	1.0973	5.36419	3.79e-06	4.33e-05	3.88007
NUDT7	-2.52778	-1.34843	-5.36407	3.79e-06	4.33e-05	3.87967
TRMU	1.56516	1.11867	5.364	3.79e-06	4.33e-05	3.87945
CRYGD	-1.58957	-1.80451	-5.3626	3.81e-06	4.35e-05	3.87505
SPC25	2.90301	2.23237	5.36122	3.83e-06	4.37e-05	3.8707
FBXO44	1.34751	0.326121	5.36083	3.83e-06	4.37e-05	3.86948
KCNB1	-2.56277	-1.63952	-5.35951	3.85e-06	4.38e-05	3.86531
SLC35B3	-2.12358	-1.20244	-5.35919	3.85e-06	4.38e-05	3.86432
PLXNA3	1.22555	0.928233	5.35862	3.86e-06	4.39e-05	3.86253
SOBP	-2.44582	-1.11501	-5.35663	3.88e-06	4.41e-05	3.85624
GPR155	-1.55943	-0.667436	-5.35617	3.89e-06	4.42e-05	3.8548
IRAK3	-1.75061	-0.876626	-5.35583	3.89e-06	4.42e-05	3.85372
C21orf63	-1.24203	-1.4356	-5.35576	3.89e-06	4.42e-05	3.85352
LIMD1	1.7163	0.482342	5.35559	3.9e-06	4.42e-05	3.85297
SNHG1	1.39274	1.33673	5.35411	3.91e-06	4.44e-05	3.84831
MGP	-1.49887	-1.15479	-5.35246	3.93e-06	4.46e-05	3.84313
NDRG3	-1.29089	-0.68991	-5.35143	3.95e-06	4.47e-05	3.83987
CDH26	-2.44505	-0.905103	-5.34943	3.97e-06	4.49e-05	3.83359
HMGA1	1.36926	0.721941	5.349	3.98e-06	4.5e-05	3.83222
NR4A1	-1.18469	-0.602544	-5.34773	3.99e-06	4.51e-05	3.82824
NARF	1.35147	0.387442	5.34677	4.01e-06	4.52e-05	3.82521
ANKH	-1.94727	-1.16216	-5.34646	4.01e-06	4.53e-05	3.82423
PRSS50	-1.98698	-0.677741	-5.34485	4.03e-06	4.54e-05	3.81918
SFTPD	-1.59631	-1.09862	-5.34437	4.04e-06	4.55e-05	3.81766
STC2	1.98977	1.31111	5.34185	4.07e-06	4.58e-05	3.80973
PLBD1	-1.76574	-1.75811	-5.33938	4.1e-06	4.61e-05	3.80194
LOC100130285	1.57949	0.612242	5.33736	4.13e-06	4.64e-05	3.79561
FBXO42	1.21903	1.04853	5.33583	4.15e-06	4.66e-05	3.79079
REXO4	1.51248	0.705989	5.33535	4.16e-06	4.66e-05	3.78928
CORIN	-1.73581	-1.74647	-5.33532	4.16e-06	4.66e-05	3.78917
GDEP	-5.07835	-3.13921	-5.33496	4.16e-06	4.67e-05	3.78803
LOC441455	1.22644	0.882758	5.33425	4.17e-06	4.67e-05	3.7858
PLCD3	-1.052	-1.32271	-5.33098	4.21e-06	4.72e-05	3.77553
REEP2	-2.08118	-1.25573	-5.33051	4.22e-06	4.73e-05	3.77405
ACBD7	1.44986	0.477696	5.32882	4.24e-06	4.75e-05	3.76872
PLXNA1	1.29424	1.09573	5.32808	4.25e-06	4.76e-05	3.76639
MGC10814	1.42891	0.11981	5.32789	4.26e-06	4.76e-05	3.76581
LEPROTL1	-1.1714	-0.741555	-5.3277	4.26e-06	4.76e-05	3.7652
HLA-H	-1.37448	-1.91641	-5.325	4.3e-06	4.8e-05	3.75671
ARSJ	-3.03978	-2.11064	-5.32419	4.31e-06	4.81e-05	3.75417
TMEM106C	1.24829	0.564414	5.32384	4.31e-06	4.81e-05	3.75306
HECTD2	-1.8104	-0.275125	-5.32352	4.32e-06	4.81e-05	3.75204
TCTN3	-1.25144	-0.908234	-5.32257	4.33e-06	4.82e-05	3.74907
GZMA	-2.77978	-2.06923	-5.32003	4.37e-06	4.86e-05	3.74108
TUSC3	-1.29287	-0.500243	-5.31878	4.38e-06	4.87e-05	3.73714
ATP5A1	-1.82568	-1.20729	-5.31822	4.39e-06	4.88e-05	3.73537
TFR2	1.20351	0.72404	5.31548	4.43e-06	4.92e-05	3.72677
ITGB3	-1.26318	-0.493233	-5.31485	4.44e-06	4.92e-05	3.72477
ANXA6	-1.5789	-2.23175	-5.31386	4.45e-06	4.94e-05	3.72167
ZFYVE21	-1.05468	-1.07033	-5.31246	4.47e-06	4.96e-05	3.71727
VCL	-1.10486	-0.484167	-5.30885	4.52e-06	5.01e-05	3.70593
SBNO2	1.43161	-0.395962	5.30858	4.53e-06	5.01e-05	3.70507
TPRG1	-2.16408	-1.31664	-5.30542	4.57e-06	5.05e-05	3.69514
COPS4	-1.62002	-0.791782	-5.30424	4.59e-06	5.07e-05	3.69143
C1orf101	-1.5064	0.13632	-5.30248	4.62e-06	5.09e-05	3.68588
CDC73	-1.20269	-0.160167	-5.30218	4.62e-06	5.1e-05	3.68494
TNPO2	1.22866	0.210123	5.30175	4.63e-06	5.1e-05	3.68359
NOVA2	1.3591	0.527178	5.3015	4.63e-06	5.1e-05	3.68281
EPSTI1	-1.57154	-1.16376	-5.30036	4.65e-06	5.12e-05	3.67923
FAM55D	-2.18971	-3.22023	-5.30012	4.65e-06	5.12e-05	3.67847
SPAG4	1.95898	0.919546	5.29884	4.67e-06	5.14e-05	3.67446
GPC2	1.83589	1.2568	5.29738	4.69e-06	5.16e-05	3.66985
ANLN	3.21702	3.3351	5.29607	4.71e-06	5.18e-05	3.66574
KRTAP5-9	1.07519	0.85547	5.29477	4.73e-06	5.19e-05	3.66166
TRUB2	1.07515	0.554272	5.28799	4.84e-06	5.3e-05	3.64036
SLC22A2	-1.42341	0.297649	-5.28721	4.85e-06	5.32e-05	3.6379
ND2	2.2696	1.0976	5.28699	4.85e-06	5.32e-05	3.63721
UPK1A	-1.42851	-1.96926	-5.28663	4.86e-06	5.32e-05	3.63606
ITGB6	-1.60352	-1.04794	-5.28647	4.86e-06	5.32e-05	3.63558
QPCT	-2.78809	-1.33566	-5.28624	4.86e-06	5.32e-05	3.63485
RBM15	1.45075	0.680256	5.28545	4.88e-06	5.33e-05	3.63238
KIF11	2.20146	2.71626	5.28391	4.9e-06	5.35e-05	3.62754
MT1JP	-2.11576	-1.59799	-5.28267	4.92e-06	5.37e-05	3.62365
HIST3H2BB	1.77697	0.413777	5.28169	4.94e-06	5.39e-05	3.62056
OSBP2	1.27505	0.645916	5.28084	4.95e-06	5.39e-05	3.61789
CUEDC1	-1.19867	-0.97831	-5.28053	4.95e-06	5.39e-05	3.61692
HIP1	1.0295	0.142751	5.28053	4.95e-06	5.39e-05	3.61691
ID4	-2.11055	-1.56189	-5.28039	4.96e-06	5.39e-05	3.61647
CLCN2	1.36148	0.658874	5.28034	4.96e-06	5.39e-05	3.61633
EIF3B	1.07483	0.713515	5.27894	4.98e-06	5.41e-05	3.61192
RASA4P	1.63648	-0.286491	5.27748	5e-06	5.43e-05	3.60732
CITED1	-1.91873	-2.31919	-5.27637	5.02e-06	5.45e-05	3.60385
PCYOX1	-1.58039	-1.34925	-5.2744	5.05e-06	5.48e-05	3.59764
CSRP2	-2.32541	-1.80599	-5.27434	5.05e-06	5.48e-05	3.59745
VGLL4	1.10181	0.416282	5.27384	5.06e-06	5.48e-05	3.59589
ALCAM	1.93005	1.61786	5.27276	5.08e-06	5.5e-05	3.59251
MGC57346	1.57166	-1.10044	5.27061	5.11e-06	5.53e-05	3.58576
TMEM139	-2.31615	-1.44514	-5.26872	5.14e-06	5.56e-05	3.57981
SOCS2	-2.05471	-1.31875	-5.26588	5.19e-06	5.61e-05	3.57089
UNC5C	-1.08356	-0.858767	-5.26505	5.2e-06	5.62e-05	3.56831
MXD3	1.68431	1.1637	5.26256	5.25e-06	5.66e-05	3.56048
RPL3	-1.23574	-0.890533	-5.2616	5.26e-06	5.67e-05	3.55746
TBX4	-2.06064	-2.4361	-5.26122	5.27e-06	5.67e-05	3.55627
SMPD1	-1.26916	-1.38923	-5.26057	5.28e-06	5.68e-05	3.55424
CLIP4	-2.03382	-1.16267	-5.26014	5.29e-06	5.69e-05	3.55287
LLGL2	1.19122	0.222141	5.25738	5.33e-06	5.73e-05	3.54421
MYO10	1.09118	0.119689	5.25653	5.35e-06	5.74e-05	3.54155
UFL1	-1.45782	0.964597	-5.25636	5.35e-06	5.74e-05	3.541
SLC5A6	1.2383	0.346047	5.25629	5.35e-06	5.74e-05	3.54078
SLC2A6	1.74927	-0.191472	5.25608	5.36e-06	5.74e-05	3.54014
ENPP5	-1.85472	-1.18148	-5.2541	5.39e-06	5.77e-05	3.53392
CEP55	3.01467	2.98211	5.25212	5.42e-06	5.8e-05	3.52772
LMCD1	-1.65525	-1.49304	-5.25199	5.43e-06	5.8e-05	3.52728
HLA-C	-1.32758	-1.56957	-5.25129	5.44e-06	5.81e-05	3.52509
GIGYF1	1.28476	1.35651	5.25057	5.45e-06	5.82e-05	3.52284
HOMER1	1.34427	1.13443	5.25026	5.46e-06	5.82e-05	3.52188
APOBEC3C	-1.9526	-2.47716	-5.25016	5.46e-06	5.82e-05	3.52155
KPNA5	-1.49408	0.516405	-5.24919	5.48e-06	5.84e-05	3.5185
PPT1	-1.24022	-1.28977	-5.24776	5.5e-06	5.86e-05	3.51403
GPR62	-1.07416	-0.283749	-5.24663	5.52e-06	5.88e-05	3.51046
NGFRAP1	-1.74307	-0.816654	-5.24483	5.55e-06	5.91e-05	3.50484
LOC145837	2.91573	2.08055	5.24401	5.57e-06	5.92e-05	3.50224
SEMA3D	-2.42359	-0.328046	-5.24336	5.58e-06	5.93e-05	3.5002
GPRC5B	-1.56091	-2.07835	-5.24322	5.58e-06	5.93e-05	3.49977
BCL11A	-2.7936	-1.3393	-5.24148	5.61e-06	5.96e-05	3.4943
SMARCA1	-1.84821	-0.359489	-5.24003	5.64e-06	5.98e-05	3.48978
SLC9A1	1.11074	-0.307842	5.23899	5.66e-06	6e-05	3.48651
MAP3K11	1.08438	0.129914	5.23839	5.67e-06	6.01e-05	3.48462
LOC401127	1.0944	0.668368	5.23815	5.67e-06	6.01e-05	3.48387
EFNA2	1.5214	1.06453	5.23803	5.67e-06	6.01e-05	3.48348
CD96	-1.5966	-0.752775	-5.23565	5.72e-06	6.05e-05	3.47601
NTF3	-1.12999	-1.06591	-5.23337	5.76e-06	6.09e-05	3.46888
AGRN	1.13662	0.413739	5.23168	5.79e-06	6.12e-05	3.46356
EPHA10	1.15135	0.967398	5.23103	5.8e-06	6.13e-05	3.46155
HILPDA	2.97397	0.820859	5.23065	5.81e-06	6.13e-05	3.46034
XAGE-4	2.81516	2.30801	5.23033	5.82e-06	6.13e-05	3.45934
C1orf88	-1.76536	-1.21079	-5.2291	5.84e-06	6.15e-05	3.45548
SPCS2	-1.46699	-0.662965	-5.22842	5.85e-06	6.16e-05	3.45336
HOXC6	2.02624	1.8152	5.22169	5.98e-06	6.29e-05	3.43225
CDKN1C	-1.52505	-1.11421	-5.22018	6.01e-06	6.32e-05	3.4275
ARHGAP39	1.35794	1.11472	5.21819	6.05e-06	6.35e-05	3.42128
CENPBD1	-1.02668	-0.741308	-5.21605	6.09e-06	6.37e-05	3.41457
RBM24	-2.10091	-1.29159	-5.21397	6.13e-06	6.41e-05	3.40806
TRPC6	-1.62751	0.215522	-5.21191	6.17e-06	6.45e-05	3.40157
LOC100506668	1.22303	0.734517	5.20835	6.24e-06	6.51e-05	3.39044
GLI1	-1.98811	-0.711902	-5.20833	6.24e-06	6.51e-05	3.39037
KIAA0907	1.07413	0.335567	5.20777	6.25e-06	6.52e-05	3.38862
ERVV-1	-1.88695	-1.2422	-5.20622	6.28e-06	6.55e-05	3.38375
CDH18	-3.10145	-1.60444	-5.20592	6.29e-06	6.55e-05	3.3828
JAM2	-2.43687	-2.61989	-5.20535	6.3e-06	6.56e-05	3.38101
CHN1	-1.29096	-0.469102	-5.20465	6.31e-06	6.57e-05	3.37882
PIK3R5	2.16397	1.29975	5.20453	6.32e-06	6.57e-05	3.37844
DNASE2	-1.32934	-1.66867	-5.20144	6.38e-06	6.63e-05	3.36878
FAM18B2	-1.54435	-1.15294	-5.19999	6.41e-06	6.66e-05	3.36423
ANO10	1.02863	0.697459	5.19504	6.51e-06	6.76e-05	3.34872
ZNF25	-1.14549	0.601081	-5.19307	6.55e-06	6.8e-05	3.34254
ZMYND19	1.19195	0.188457	5.19004	6.61e-06	6.85e-05	3.33305
S100A4	-1.95774	-2.18223	-5.18476	6.73e-06	6.96e-05	3.31653
GRIK3	-1.24789	-0.973013	-5.18369	6.75e-06	6.98e-05	3.31318
CWF19L2	-1.04312	0.348093	-5.17945	6.84e-06	7.08e-05	3.29988
GABARAPL2	-1.34552	-1.26789	-5.17926	6.85e-06	7.08e-05	3.2993
PGCP	-2.09018	-1.29125	-5.17857	6.86e-06	7.09e-05	3.29714
PABPC4L	-2.06464	-0.876422	-5.17585	6.92e-06	7.15e-05	3.28864
ZNF862	1.01307	1.17853	5.175	6.94e-06	7.16e-05	3.28597
ISCU	-1.30947	-0.745271	-5.17289	6.99e-06	7.2e-05	3.27937
TMEM9B	-1.33086	-1.03827	-5.17174	7.01e-06	7.22e-05	3.27576
CPAMD8	-2.81812	-1.56844	-5.17168	7.01e-06	7.22e-05	3.27557
MED4	-1.05752	-0.267052	-5.17118	7.02e-06	7.23e-05	3.274
VAX2	1.83289	1.16692	5.16795	7.1e-06	7.3e-05	3.26391
OR5L2	1.69007	1.44426	5.167	7.12e-06	7.32e-05	3.26092
IL25	-1.82742	-0.25597	-5.1667	7.13e-06	7.32e-05	3.25998
CSMD3	-1.73255	-0.539413	-5.16555	7.15e-06	7.34e-05	3.25638
HLA-E	-1.10522	-1.64553	-5.16542	7.15e-06	7.34e-05	3.25599
GINS4	1.83791	-0.45294	5.16517	7.16e-06	7.34e-05	3.2552
C9orf46	-1.80963	-1.1699	-5.16183	7.24e-06	7.42e-05	3.24476
SLC46A1	1.27832	0.656619	5.16165	7.24e-06	7.42e-05	3.24418
CENPM	2.30202	1.3923	5.16032	7.27e-06	7.44e-05	3.24004
PLEKHH2	-1.54959	-0.600781	-5.16021	7.27e-06	7.44e-05	3.23968
PPL	-1.10134	-1.29256	-5.1593	7.3e-06	7.46e-05	3.23682
HCRTR1	1.01497	0.488813	5.1592	7.3e-06	7.46e-05	3.23652
ATXN7L2	1.08444	0.865043	5.15901	7.3e-06	7.46e-05	3.23592
JMJD7	-1.26627	-0.515302	-5.15834	7.32e-06	7.47e-05	3.23382
N4BP2L1	-1.84112	-1.22681	-5.15691	7.35e-06	7.5e-05	3.22937
SDPR	-2.57514	-0.554049	-5.1538	7.42e-06	7.57e-05	3.21963
KCNMA1	-1.76211	-0.743016	-5.15365	7.43e-06	7.57e-05	3.21915
SNCB	1.87214	1.3679	5.15338	7.43e-06	7.58e-05	3.21832
FOXS1	1.58368	0.982778	5.15319	7.44e-06	7.58e-05	3.21771
STK11IP	1.178	1.25173	5.15267	7.45e-06	7.59e-05	3.21609
ERVH-3	1.31518	0.914987	5.14922	7.53e-06	7.66e-05	3.20531
BRP44L	-1.62609	-0.781765	-5.14917	7.54e-06	7.66e-05	3.20514
C10orf107	-3.22115	-1.22051	-5.148	7.56e-06	7.68e-05	3.20148
XBP1	-1.59388	-1.62094	-5.14753	7.57e-06	7.69e-05	3.20002
HMGN2P46	-1.22124	-0.506524	-5.14735	7.58e-06	7.69e-05	3.19946
CUL3	-1.60558	-0.241664	-5.1467	7.59e-06	7.7e-05	3.19742
SOLH	1.2273	0.752862	5.14539	7.63e-06	7.72e-05	3.19332
CT45A5	2.23949	1.8054	5.14482	7.64e-06	7.73e-05	3.19155
PPP2R3C	-1.02452	0.0830045	-5.14471	7.64e-06	7.73e-05	3.19118
PAQR8	-1.50465	-1.36158	-5.14226	7.7e-06	7.79e-05	3.18354
C8orf51	2.01144	1.8813	5.14193	7.71e-06	7.79e-05	3.18251
CSTA	-2.90976	-1.7228	-5.14175	7.72e-06	7.79e-05	3.18194
LOC100506305	-2.35022	-1.43897	-5.13773	7.81e-06	7.89e-05	3.16938
BMPR2	-1.14249	-0.494365	-5.13705	7.83e-06	7.9e-05	3.16724
ACSL4	-1.06979	-0.615117	-5.13704	7.83e-06	7.9e-05	3.16723
PEX11G	-1.19972	-1.12299	-5.13637	7.85e-06	7.9e-05	3.16514
LOC100507303	1.6421	1.29415	5.13625	7.85e-06	7.9e-05	3.16476
C8G	2.2052	1.96422	5.13497	7.88e-06	7.92e-05	3.16074
CDT1	2.05986	1.26878	5.13493	7.89e-06	7.92e-05	3.16061
C9orf116	1.26326	1.19777	5.13489	7.89e-06	7.92e-05	3.16051
MIR210HG	1.96667	0.510977	5.1348	7.89e-06	7.92e-05	3.16021
LOC644656	1.50655	2.84027	5.13413	7.91e-06	7.93e-05	3.15811
OSBPL6	-1.59157	-0.285677	-5.13402	7.91e-06	7.93e-05	3.15777
ZNF587	1.1526	0.62834	5.13387	7.91e-06	7.93e-05	3.15731
TAGAP	-1.57463	-1.15763	-5.13281	7.94e-06	7.96e-05	3.15399
DNAJC18	-1.41797	-1.06986	-5.13263	7.94e-06	7.96e-05	3.15344
FAM189B	1.13738	0.489238	5.13179	7.96e-06	7.98e-05	3.1508
NOP16	1.17861	0.372059	5.12999	8.01e-06	8.02e-05	3.14519
NCAPG2	1.48806	1.28375	5.12884	8.04e-06	8.04e-05	3.14159
C14orf80	1.32005	0.838801	5.12862	8.05e-06	8.04e-05	3.1409
CCT6B	-2.60797	-0.278731	-5.12782	8.07e-06	8.06e-05	3.1384
SERPINF1	-1.52095	-1.71976	-5.12701	8.09e-06	8.07e-05	3.13588
KBTBD4	-1.23546	-0.898308	-5.12658	8.1e-06	8.08e-05	3.13452
DFNA5	-2.17884	-1.46951	-5.12526	8.13e-06	8.11e-05	3.13041
PCDH9	-1.87123	-0.485935	-5.1248	8.14e-06	8.11e-05	3.12896
WRB	-1.77975	-1.06427	-5.12397	8.17e-06	8.13e-05	3.12637
CDK1	3.02742	2.10387	5.12274	8.2e-06	8.16e-05	3.12253
RUNX1T1	-1.13897	-0.831108	-5.11832	8.31e-06	8.27e-05	3.10871
SH3D19	-1.13422	0.302453	-5.11706	8.35e-06	8.29e-05	3.10478
SMTN	-1.49571	-1.18701	-5.11481	8.41e-06	8.35e-05	3.09776
RNF151	1.13448	0.490613	5.11237	8.47e-06	8.41e-05	3.09013
TOB2P1	1.70813	1.22031	5.11156	8.49e-06	8.42e-05	3.08759
ZFP36	-2.15829	-1.68622	-5.11026	8.53e-06	8.45e-05	3.08354
PPP1R3C	-2.78133	-1.75543	-5.1089	8.57e-06	8.48e-05	3.0793
NOS1AP	1.87078	0.82991	5.10795	8.59e-06	8.5e-05	3.07632
C8orf59	1.71049	1.98926	5.10761	8.6e-06	8.51e-05	3.07525
MAFG	1.26141	0.729342	5.10608	8.64e-06	8.54e-05	3.07049
SUV420H2	1.21172	0.464479	5.10444	8.69e-06	8.58e-05	3.06536
TM9SF2	-2.02082	-1.50361	-5.10435	8.69e-06	8.58e-05	3.06509
TRIM46	1.06754	0.705696	5.10404	8.7e-06	8.58e-05	3.06412
DIO3OS	-2.60286	-1.07778	-5.10404	8.7e-06	8.58e-05	3.06411
RXFP2	1.12278	0.313802	5.10345	8.72e-06	8.59e-05	3.06227
CRLF1	2.68253	-0.356895	5.10129	8.78e-06	8.65e-05	3.05552
PLAC8	-2.09639	-2.15172	-5.10032	8.8e-06	8.67e-05	3.05249
UFC1	-1.26656	-1.15966	-5.10008	8.81e-06	8.67e-05	3.05175
PUS1	1.06959	0.572515	5.09665	8.91e-06	8.76e-05	3.04105
ITGB1	-1.16833	-0.290888	-5.09601	8.93e-06	8.78e-05	3.03907
HMX1	1.78612	1.07822	5.09536	8.94e-06	8.79e-05	3.03703
FLJ44715	1.51518	0.233872	5.09425	8.98e-06	8.82e-05	3.03355
ZNF711	-1.71305	0.758309	-5.09343	9e-06	8.84e-05	3.031
PACSIN1	1.80139	0.999254	5.09223	9.03e-06	8.86e-05	3.02727
PYCRL	1.37295	0.995669	5.09017	9.09e-06	8.92e-05	3.02084
ZNF516	-1.3441	-0.750545	-5.08956	9.11e-06	8.93e-05	3.01894
KITLG	-1.54374	-0.186497	-5.08786	9.16e-06	8.98e-05	3.01363
KCNJ15	-1.79729	-2.343	-5.08729	9.18e-06	8.99e-05	3.01183
TNMD	-1.69205	-0.821403	-5.0854	9.23e-06	9.03e-05	3.00594
C14orf162	1.25345	0.728285	5.08528	9.24e-06	9.03e-05	3.00556
IPO9	1.06632	0.464977	5.08297	9.3e-06	9.09e-05	2.99835
SLIT2	-1.69306	-1.56641	-5.08238	9.32e-06	9.11e-05	2.99653
C13orf30	2.20351	1.62242	5.08064	9.37e-06	9.14e-05	2.99111
NACAD	-1.58162	-1.80186	-5.08064	9.37e-06	9.14e-05	2.9911
UTP11L	-1.02419	-0.159823	-5.07983	9.4e-06	9.16e-05	2.98857
LOC100505771	1.31298	1.0004	5.07852	9.44e-06	9.2e-05	2.98447
AMICA1	-1.64207	-0.658082	-5.07619	9.51e-06	9.26e-05	2.97723
C6orf136	1.07343	0.456028	5.07587	9.52e-06	9.26e-05	2.97621
IER5L	2.32868	0.382895	5.07573	9.52e-06	9.26e-05	2.97579
RWDD2B	-1.48629	-0.892799	-5.07452	9.56e-06	9.29e-05	2.972
ID1	-2.37351	-3.01311	-5.07353	9.59e-06	9.32e-05	2.96892
LEPRE1	1.10549	0.898606	5.0723	9.63e-06	9.35e-05	2.9651
SLC47A1	-1.84282	-1.54724	-5.07014	9.69e-06	9.41e-05	2.95836
GNAL	-1.69362	-1.41207	-5.06999	9.7e-06	9.41e-05	2.95787
NRP1	1.13595	1.03385	5.06843	9.74e-06	9.45e-05	2.95301
ZNF660	-1.9394	-0.182186	-5.06727	9.78e-06	9.48e-05	2.94939
TNK2	1.08421	0.649573	5.06476	9.86e-06	9.55e-05	2.94159
C15orf41	-1.57015	-1.25288	-5.0637	9.89e-06	9.58e-05	2.93828
LOC100506418	-2.20315	-1.15837	-5.0636	9.9e-06	9.58e-05	2.93796
CHRDL2	-2.06332	-2.75973	-5.06258	9.93e-06	9.6e-05	2.93478
INE1	1.49657	-0.111462	5.06049	9.99e-06	9.65e-05	2.92826
ESR2	-1.57621	-1.46811	-5.05841	1.01e-05	9.71e-05	2.92178
FIBCD1	1.46467	1.16061	5.05633	1.01e-05	9.77e-05	2.9153
GPR161	-1.15149	-0.620419	-5.05588	1.01e-05	9.78e-05	2.91391
GP1BB	1.97917	1.12086	5.05482	1.02e-05	9.81e-05	2.91059
YWHAG	1.04894	0.627158	5.05444	1.02e-05	9.82e-05	2.90941
MSX1	1.37466	0.20822	5.05374	1.02e-05	9.83e-05	2.90722
WSCD2	-1.84799	-0.921144	-5.05367	1.02e-05	9.83e-05	2.90702
ABCC6	-1.55748	-1.10284	-5.05131	1.03e-05	9.9e-05	2.89966
C5orf34	-1.76149	0.685014	-5.05103	1.03e-05	9.9e-05	2.89878
BLM	2.04666	2.25304	5.05097	1.03e-05	9.9e-05	2.89861
ARHGAP26	1.42258	-0.478491	5.04927	1.04e-05	9.94e-05	2.89331
CLCA4	-2.05804	-1.64748	-5.04878	1.04e-05	9.94e-05	2.89178
B3GALTL	-1.15164	-0.742268	-5.04877	1.04e-05	9.94e-05	2.89175
LOC286002	-1.00184	-0.196023	-5.04874	1.04e-05	9.94e-05	2.89167
U2AF2	1.05565	0.418139	5.04597	1.05e-05	0.00010024	2.88301
PCDHGA7	1.31409	0.542015	5.04514	1.05e-05	0.000100453	2.88044
LOC157562	1.89993	1.68183	5.04496	1.05e-05	0.000100461	2.87989
RIMBP3	-1.47264	-0.571146	-5.044	1.05e-05	0.00010072	2.87689
C10orf47	-1.4905	-1.02849	-5.04146	1.06e-05	0.000101488	2.86897
HYAL3	1.37733	0.718066	5.04034	1.07e-05	0.000101799	2.86549
SRSF6	1.04344	0.363139	5.03997	1.07e-05	0.00010187	2.86433
CCNB2	1.23231	0.587769	5.03765	1.07e-05	0.000102573	2.85711
APPBP2	-1.66563	-1.10984	-5.03413	1.09e-05	0.000103626	2.84615
SFRP2	-2.37436	-3.16739	-5.03212	1.09e-05	0.000104237	2.83991
MYO9B	1.11681	0.283613	5.03094	1.1e-05	0.000104528	2.83623
TRPC1	-1.89198	-1.06203	-5.03065	1.1e-05	0.000104573	2.83533
ETF1	-1.10011	-0.900609	-5.02873	1.11e-05	0.000105163	2.82934
FAM73B	1.22791	0.766975	5.02832	1.11e-05	0.000105215	2.82807
ARRB2	1.05182	0.437418	5.02827	1.11e-05	0.000105215	2.8279
C21orf58	1.36022	1.30284	5.02351	1.12e-05	0.000106712	2.81311
DMGDH	-2.35159	-0.563848	-5.02334	1.12e-05	0.00010672	2.81257
C9orf24	-2.26199	-0.783756	-5.02214	1.13e-05	0.000107075	2.80884
SLC6A16	-1.25013	-0.105933	-5.02182	1.13e-05	0.000107131	2.80785
MAP4K2	1.24928	0.284461	5.02151	1.13e-05	0.000107187	2.80687
LOC100505876	1.08247	0.809516	5.01912	1.14e-05	0.00010795	2.79944
LOC100506779	-1.82636	-1.42716	-5.01833	1.14e-05	0.000108169	2.79698
CTNNBL1	-1.02651	-0.928265	-5.01814	1.14e-05	0.000108184	2.79637
STON1	-1.96939	-0.875048	-5.01662	1.15e-05	0.000108653	2.79167
IGF1	-2.1717	-1.41674	-5.01592	1.15e-05	0.000108842	2.78948
PHYHIP	-1.50671	-1.75135	-5.01563	1.15e-05	0.000108891	2.78857
UTP14C	-1.69596	-0.831748	-5.01544	1.15e-05	0.000108904	2.78798
GSTA4	-1.64108	-1.11798	-5.01515	1.15e-05	0.000108952	2.78707
C18orf45	1.43639	0.999485	5.01395	1.16e-05	0.000109263	2.78334
GSTO2	-2.39433	-1.66762	-5.01347	1.16e-05	0.000109377	2.78184
CLDN9	1.0276	0.539979	5.01289	1.16e-05	0.000109526	2.78005
DLG2	-1.37229	-0.484706	-5.01259	1.16e-05	0.000109576	2.77912
C20orf94	1.37526	0.951615	5.01168	1.17e-05	0.00010984	2.77629
COX11	-1.27526	-0.278757	-5.01149	1.17e-05	0.000109855	2.77569
CPXM2	-2.16383	-1.2619	-5.01008	1.17e-05	0.000110275	2.77133
KLRC4	-1.72073	-1.34437	-5.00998	1.17e-05	0.000110275	2.77101
FAM162B	-2.52091	-1.66351	-5.00954	1.18e-05	0.000110377	2.76964
KCNJ5	-1.12987	-2.09809	-5.00756	1.18e-05	0.000110928	2.76347
STXBP5L	-2.85446	-0.72058	-5.00752	1.18e-05	0.000110928	2.76335
PTPN23	1.02876	0.123263	5.00652	1.19e-05	0.000111229	2.76023
GPR172A	1.06237	0.511673	5.00562	1.19e-05	0.000111493	2.75743
C6orf225	-1.79208	-1.02496	-5.00518	1.19e-05	0.000111596	2.75606
SLC1A5	-1.17838	-1.82128	-5.00439	1.19e-05	0.000111821	2.75362
INO80C	-1.27669	-0.809936	-5.00377	1.2e-05	0.000111918	2.75171
PCDHGB3	2.06809	1.72823	5.00374	1.2e-05	0.000111918	2.75158
CASP2	1.09179	0.429905	5.00366	1.2e-05	0.000111918	2.75137
ZNF417	2.50925	-0.0228639	5.00287	1.2e-05	0.000112149	2.74888
BIN1	-1.25971	-1.28594	-5.00243	1.2e-05	0.000112197	2.74752
EXOC8	-1.22697	-0.471578	-5.00215	1.2e-05	0.000112244	2.74664
SGK494	1.49671	0.442909	5.00118	1.21e-05	0.000112534	2.74365
LINC00087	-1.76341	-1.63952	-5.00073	1.21e-05	0.000112642	2.74225
NFIA	-1.38392	-0.288405	-5.00029	1.21e-05	0.000112736	2.74089
PIF1	1.23551	1.0269	4.99751	1.22e-05	0.000113583	2.73224
TNFSF10	-1.98837	-1.34768	-4.99589	1.23e-05	0.00011406	2.7272
RGS7BP	-1.22582	-0.535661	-4.99412	1.23e-05	0.000114649	2.72169
LOC100128420	-1.80473	-0.737883	-4.9939	1.23e-05	0.000114674	2.72101
LDHB	-2.55393	-1.58044	-4.99252	1.24e-05	0.00011507	2.71671
PPP2R5B	1.21075	0.391642	4.99105	1.25e-05	0.000115552	2.71215
MIR31HG	-1.36359	-1.10586	-4.99051	1.25e-05	0.000115694	2.71049
NOTCH3	1.23988	-0.00150698	4.98958	1.25e-05	0.000115982	2.70758
LOC100653060	1.62516	0.466023	4.98848	1.26e-05	0.000116334	2.70415
RFPL1-AS1	-2.54578	-1.15635	-4.98767	1.26e-05	0.000116575	2.70166
IGFBP7	-1.91106	-1.0634	-4.98722	1.26e-05	0.000116687	2.70026
NAT9	1.02177	0.728255	4.98615	1.27e-05	0.00011703	2.69692
AGPAT9	-2.18222	-1.45311	-4.98306	1.28e-05	0.000117988	2.68733
BMPER	-1.29393	-1.27007	-4.98295	1.28e-05	0.000117988	2.68699
ATAD1	-2.03584	-1.07911	-4.98263	1.28e-05	0.000118008	2.686
SLC7A10	2.44845	1.96976	4.98151	1.28e-05	0.000118373	2.68252
NARFL	1.23935	0.529208	4.98076	1.29e-05	0.000118566	2.6802
ADI1	-1.53861	-1.06436	-4.98052	1.29e-05	0.000118578	2.67944
FCGRT	-1.0473	-0.982242	-4.97665	1.3e-05	0.000119988	2.66741
RSAD1	1.00222	0.769677	4.97581	1.31e-05	0.000120251	2.6648
SOHLH2	-1.27636	-0.140348	-4.97559	1.31e-05	0.000120278	2.66412
GALNT12	-2.70719	-2.17586	-4.97473	1.31e-05	0.000120478	2.66146
SNX22	1.95872	1.1008	4.97466	1.31e-05	0.000120478	2.66125
MTMR2	-1.0318	0.0478653	-4.9746	1.31e-05	0.000120478	2.66104
SAC3D1	1.45241	1.09605	4.97447	1.31e-05	0.000120478	2.66065
CACNB2	-1.44748	-1.76567	-4.97428	1.31e-05	0.000120497	2.66005
NDUFA10	-1.04286	-0.522243	-4.97306	1.32e-05	0.000120905	2.65627
CKAP2L	1.71706	1.73705	4.9727	1.32e-05	0.000120986	2.65516
FABP3	-1.31163	-1.17826	-4.97198	1.32e-05	0.000121111	2.65292
SFT2D1	-1.80948	-1.41838	-4.97194	1.32e-05	0.000121111	2.65278
FLJ31485	-1.79929	-0.956139	-4.97012	1.33e-05	0.000121753	2.64714
DNAJB4	-2.0708	-0.371426	-4.96954	1.33e-05	0.000121921	2.64533
[truncated: 2,511 more rows]

## Sheet: GSE35988.CRPC VS PCA
GENE	logFC	AveExpr	t	P.Value	adj.P.Val	B
PAGE4	-6.84283	-1.94551	-26.5829	1.74966e-40	3.42355e-36	81.3203
PDZRN4	-4.37072	-1.53535	-23.6942	4.6565e-37	4.55569e-33	73.7081
MS4A2	-4.35907	-0.284463	-22.3973	2.04853e-35	1.33612e-31	70.0329
ISL1	-4.39439	-1.97004	-21.9471	7.91431e-35	3.87148e-31	68.7171
PCP4	-4.8074	-0.985003	-21.4925	3.16357e-34	1.23803e-30	67.3665
FCER1A	-4.45994	-0.848122	-20.8534	2.29948e-33	7.49899e-30	65.4302
SRD5A2	-5.00464	-2.36751	-20.5865	5.3332e-33	1.49078e-29	64.608
CPA3	-5.25151	-1.39057	-20.3142	1.26817e-32	3.04655e-29	63.761
SPOCK3	-5.13832	-1.76856	-20.283	1.40128e-32	3.04655e-29	63.6633
LOC100506542	-5.05716	-1.93687	-20.0796	2.69169e-32	5.26682e-29	63.0245
DPP4	-4.78122	-1.37479	-19.2913	3.53016e-31	6.27951e-28	60.503
EYA4	-4.1586	-1.76436	-18.7285	2.3145e-30	3.59617e-27	58.6579
SFRP1	-4.09062	-1.44736	-18.7191	2.38924e-30	3.59617e-27	58.6267
CD38	-5.65791	-2.51243	-18.3938	7.20603e-30	1.00715e-26	57.5424
DIXDC1	-3.23812	-1.33736	-18.0548	2.3076e-29	3.01019e-26	56.3984
C18orf34	-3.87574	-0.494726	-17.8875	4.11997e-29	5.03846e-26	55.8284
HDC	-4.38263	-0.712	-17.7452	6.7617e-29	7.78272e-26	55.3411
SYNPO2	-4.1959	-1.451	-17.571	1.24432e-28	1.35264e-25	54.7409
LOC100507165	-3.97604	-0.614498	-17.3481	2.7297e-28	2.81116e-25	53.9676
OGN	-6.00285	0.766127	-16.9587	1.09316e-27	1.06949e-24	52.601
LOC100507039	-4.9268	-1.1372	-16.8717	1.49408e-27	1.39212e-24	52.2931
ANO5	-4.86093	-0.9895	-16.8331	1.71685e-27	1.52698e-24	52.1561
MYLK	-3.86838	-1.81178	-16.7764	2.10622e-27	1.79184e-24	51.9547
EYA1	-4.43619	-1.25598	-16.7391	2.41028e-27	1.91473e-24	51.8217
ACTG2	-4.35017	-1.6758	-16.735	2.44638e-27	1.91473e-24	51.8071
PTPLAD2	-3.33959	-0.966527	-16.7219	2.56523e-27	1.91974e-24	51.7603
SIGLECP3	-3.62562	-0.499246	-16.713	2.649e-27	1.91974e-24	51.7286
TSLP	-4.63643	-1.92058	-16.4682	6.44421e-27	4.50335e-24	50.8521
BAG2	-2.90168	-0.189185	-16.4505	6.8747e-27	4.63853e-24	50.7883
WFDC1	-3.2464	-1.44881	-16.4056	8.10006e-27	5.22114e-24	50.6266
RAB27A	-3.19796	-1.22636	-16.3999	8.27186e-27	5.22114e-24	50.6059
MKX	-3.4543	-0.468209	-16.3772	8.98711e-27	5.49534e-24	50.5241
SSPN	-3.85651	-1.22148	-16.3367	1.04249e-26	6.18133e-24	50.3777
CTGF	-4.55392	0.484821	-16.2586	1.38838e-26	7.99015e-24	50.095
PCOLCE2	-4.47168	-2.44941	-16.1602	1.99415e-26	1.11484e-23	49.7378
SNCA	-3.61321	-1.17241	-16.1468	2.09492e-26	1.13864e-23	49.6891
ACTBL2	-3.22924	-1.67152	-16.1168	2.34062e-26	1.23781e-23	49.5797
ADH5	-2.37716	-0.822552	-16.0169	3.386e-26	1.70095e-23	49.2153
SYNM	-4.26442	-2.19454	-16.0166	3.39025e-26	1.70095e-23	49.2141
UNC5D	-4.0783	-1.92503	-15.9826	3.84504e-26	1.8809e-23	49.0898
CD69	-4.89016	0.530541	-15.8795	5.64174e-26	2.69248e-23	48.7114
EIF2C2	1.83631	0.148313	15.8581	6.10876e-26	2.84595e-23	48.6329
PLA2G4A	-3.55434	-0.993964	-15.6662	1.25116e-25	5.69337e-23	47.925
CRTC2	1.36103	0.278889	15.6524	1.31802e-25	5.8613e-23	47.8736
CX3CR1	-4.13028	-1.14606	-15.5759	1.75661e-25	7.63812e-23	47.5899
PID1	-3.70841	-1.40668	-15.4767	2.55182e-25	1.08547e-22	47.221
TMEM35	-2.92584	-1.51015	-15.4536	2.78522e-25	1.15954e-22	47.1346
PTCHD1	-3.78331	-2.15004	-15.4078	3.31124e-25	1.34981e-22	46.9637
PGR	-2.75925	-0.856181	-15.2348	6.38182e-25	2.54843e-22	46.3154
CNN1	-3.52508	-1.80414	-15.2028	7.20948e-25	2.82136e-22	46.1949
LOC400550	-2.91626	-1.54254	-15.0987	1.07236e-24	4.1143e-22	45.8025
PTPLA	-3.86628	-1.37496	-14.9901	1.62487e-24	6.1142e-22	45.3917
SH3BGRL	-3.52798	-0.61862	-14.9702	1.75385e-24	6.3832e-22	45.3162
SLC22A4	-2.91872	-1.07048	-14.9691	1.7616e-24	6.3832e-22	45.3119
PCDH18	-3.58758	-0.914743	-14.9345	2.0114e-24	7.09959e-22	45.1808
FGF2	-3.3602	-0.946861	-14.9319	2.03188e-24	7.09959e-22	45.1708
AQP11	-3.13331	-0.588507	-14.827	3.04246e-24	1.04442e-21	44.7716
PTGER2	-3.69587	-1.44355	-14.7083	4.81297e-24	1.61596e-21	44.3181
FAM82A1	-2.71549	0.865324	-14.7051	4.87256e-24	1.61596e-21	44.3059
TCF21	-2.32093	-1.44914	-14.6953	5.06157e-24	1.65066e-21	44.2683
GBP1	-3.57926	-0.126409	-14.6902	5.16323e-24	1.65621e-21	44.2486
MOXD1	-3.73559	-0.602923	-14.6784	5.4049e-24	1.70577e-21	44.2034
CSRP1	-2.52327	-1.80902	-14.6471	6.10239e-24	1.89532e-21	44.0834
VPS4B	-1.75398	-0.845771	-14.5731	8.1329e-24	2.48651e-21	43.7993
ANXA3	-3.91008	-1.01723	-14.5494	8.91745e-24	2.68443e-21	43.7082
CPVL	-3.35624	-0.655577	-14.5375	9.34068e-24	2.76923e-21	43.6623
FOXF1	-2.89755	-1.91292	-14.5159	1.01605e-23	2.96732e-21	43.5791
ANO4	-3.64013	-1.42538	-14.4961	1.09773e-23	3.15872e-21	43.5026
AGL	-2.16885	0.700803	-14.4911	1.11909e-23	3.17351e-21	43.4836
PLN	-3.82068	-0.103516	-14.4726	1.20289e-23	3.36242e-21	43.4121
FOSB	-5.49101	1.53808	-14.3324	2.08174e-23	5.68172e-21	42.8695
C8orf73	1.9742	0.327873	14.3313	2.09068e-23	5.68172e-21	42.8653
TSPAN2	-3.14693	-0.825751	-14.2896	2.46211e-23	6.59948e-21	42.7035
ACTA2	-2.94723	-1.37473	-14.2513	2.86144e-23	7.56619e-21	42.5548
PAMR1	-2.63653	-1.13754	-14.204	3.44632e-23	8.99123e-21	42.3707
LGALS2	-4.38329	-0.0902509	-14.1722	3.90569e-23	1.00038e-20	42.2469
C1orf133	-3.5286	-1.17878	-14.1702	3.93668e-23	1.00038e-20	42.2391
FUCA1	-2.02618	-1.04541	-14.1523	4.22504e-23	1.05989e-20	42.1691
ECHDC1	-2.54208	0.0323342	-14.1428	4.38609e-23	1.08636e-20	42.1321
RHPN1	1.69671	1.01412	14.0642	5.98074e-23	1.46281e-20	41.8252
KNTC1	1.87772	1.58118	14.0491	6.34978e-23	1.5339e-20	41.766
TSHZ3	-2.79164	-1.09278	-14.0377	6.64338e-23	1.58526e-20	41.7212
RGS22	-3.44595	-0.174692	-14.0101	7.40989e-23	1.74686e-20	41.6132
C2orf40	-2.67612	-1.79945	-13.9144	1.08282e-22	2.52233e-20	41.2377
LOC728769	-1.67879	-0.306925	-13.907	1.11521e-22	2.56721e-20	41.2085
PRICKLE2	-2.81742	-1.63893	-13.8349	1.48607e-22	3.38116e-20	40.9243
DACH1	-3.3873	-0.864444	-13.8078	1.65539e-22	3.72312e-20	40.8175
PPP3CB	-1.74659	-0.60151	-13.7995	1.71068e-22	3.80373e-20	40.7849
SPAG5	2.70683	1.91979	13.7712	1.91525e-22	4.21076e-20	40.6731
KIF24	2.99195	0.784348	13.7474	2.10635e-22	4.57944e-20	40.579
SCN7A	-3.22233	-1.06774	-13.7119	2.42701e-22	5.20321e-20	40.4387
RGN	-3.30421	-0.980807	-13.7099	2.44644e-22	5.20321e-20	40.4308
ALDH1A2	-2.37571	-1.24191	-13.6865	2.68638e-22	5.65208e-20	40.3381
MAOB	-3.40946	-1.31247	-13.6681	2.89146e-22	6.01885e-20	40.2653
ASB5	-3.9759	-1.90069	-13.6613	2.97117e-22	6.11967e-20	40.2384
SEMA3C	-4.1198	-0.702488	-13.6506	3.10137e-22	6.32131e-20	40.1959
SCRG1	-3.32693	-1.11218	-13.6193	3.51654e-22	7.09362e-20	40.0715
NSMCE4A	-1.53923	-0.181761	-13.5797	4.12215e-22	8.23041e-20	39.9141
CELF2	-3.06411	-1.3128	-13.5562	4.52938e-22	8.95215e-20	39.8209
SYCN	2.04035	-0.687515	13.4299	7.5311e-22	1.47361e-19	39.3173
MORC2	1.11344	0.213111	13.4269	7.62279e-22	1.47678e-19	39.3053
CXCL11	-3.82972	0.629523	-13.4087	8.2014e-22	1.5733e-19	39.2329
RNASE4	-2.52138	-1.32731	-13.4031	8.38896e-22	1.59366e-19	39.2105
NEXN	-2.88175	1.00241	-13.3663	9.73429e-22	1.83145e-19	39.0632
CYR61	-3.75924	0.372321	-13.3603	9.97489e-22	1.85884e-19	39.039
RCBTB2	-2.24383	-0.575729	-13.3393	1.08568e-21	2.00409e-19	38.9551
LRCH2	-3.80468	-0.850661	-13.3156	1.19489e-21	2.18508e-19	38.8601
PPP1R16A	1.70103	0.36834	13.3027	1.25886e-21	2.28074e-19	38.8085
SPON1	-3.23894	-1.85968	-13.2983	1.28182e-21	2.28448e-19	38.7906
TRPC4	-2.76125	-0.364313	-13.2978	1.28427e-21	2.28448e-19	38.7887
C16orf79	2.04228	0.941921	13.2855	1.34985e-21	2.3597e-19	38.7393
KDM5C	1.76617	0.628628	13.2854	1.35067e-21	2.3597e-19	38.7387
RBFOX3	-2.63917	-2.49005	-13.2121	1.81773e-21	3.14757e-19	38.4445
SFMBT1	1.37216	0.521969	13.1349	2.48803e-21	4.27046e-19	38.1336
SLC24A3	-1.70944	-1.28582	-13.1152	2.69566e-21	4.58661e-19	38.0542
CTSO	-2.65408	-0.283412	-13.0882	3.00939e-21	5.07626e-19	37.9451
COL4A6	-2.71888	-1.992	-13.072	3.2138e-21	5.3676e-19	37.88
COL4A4	-3.40687	-1.24355	-13.0703	3.23696e-21	5.3676e-19	37.8729
POLD1	1.77022	0.49203	13.0626	3.34016e-21	5.49218e-19	37.8418
WTAP	-1.54716	-0.366041	-13.0456	3.58033e-21	5.83802e-19	37.773
GDI1	2.02738	0.536033	13.0321	3.78255e-21	6.1168e-19	37.7186
NLGN3	-2.59302	-0.968217	-13.0285	3.83913e-21	6.1574e-19	37.7038
TMEM66	-2.23437	-0.873984	-13.0223	3.93721e-21	6.26336e-19	37.6789
SSH1	1.26697	-0.248017	13.0137	4.0772e-21	6.43376e-19	37.6442
ALG5	-1.77675	-0.23032	-12.9901	4.49076e-21	7.02965e-19	37.5485
ANKRD35	-2.45223	-1.82948	-12.9847	4.59029e-21	7.12843e-19	37.5268
RAB23	-2.09345	0.0426364	-12.9825	4.63169e-21	7.13608e-19	37.5179
C1QTNF7	-3.08269	-0.986811	-12.9226	5.91777e-21	9.04633e-19	37.2751
IL17B	-2.61128	-1.01004	-12.9181	6.02794e-21	9.14331e-19	37.2568
SOAT1	-1.98759	-0.454585	-12.913	6.1549e-21	9.26407e-19	37.2362
MATN2	-2.74923	-1.60251	-12.9	6.4933e-21	9.69881e-19	37.1831
C11orf58	-1.20892	0.012127	-12.8964	6.58799e-21	9.7657e-19	37.1688
ZNF365	-2.37046	-0.536755	-12.8754	7.17991e-21	1.05631e-18	37.0835
LHX2	3.49742	1.71257	12.8636	7.53796e-21	1.10071e-18	37.0353
C22orf28	-1.34275	-0.502305	-12.8397	8.31303e-21	1.19769e-18	36.9383
RAD54L	3.14539	1.21261	12.8394	8.32455e-21	1.19769e-18	36.937
FAM135A	-2.7464	-0.657857	-12.8319	8.58325e-21	1.2259e-18	36.9066
KLRB1	-3.12609	-0.948909	-12.8247	8.84226e-21	1.25374e-18	36.8772
GPRASP1	-2.22306	-1.11645	-12.8183	9.0762e-21	1.27765e-18	36.8513
FHL1	-3.81624	-1.85756	-12.7989	9.83048e-21	1.37395e-18	36.7722
SMAD9	-2.47923	-1.09914	-12.7889	1.02438e-20	1.42156e-18	36.7314
ENDOD1	-2.54772	-0.857455	-12.7587	1.16e-20	1.59844e-18	36.6082
ZNF655	-2.66354	-1.10272	-12.7475	1.21439e-20	1.66167e-18	36.5628
ATP8B4	-3.80365	-2.22584	-12.7311	1.29949e-20	1.76577e-18	36.4956
CDCA5	2.94959	1.62789	12.726	1.32696e-20	1.79067e-18	36.4749
HEXB	-2.19099	-0.975155	-12.7141	1.39383e-20	1.86801e-18	36.4262
PCNT	1.66593	0.752907	12.7108	1.41284e-20	1.88062e-18	36.4128
PARM1	-2.12092	-1.49123	-12.7044	1.45059e-20	1.91539e-18	36.3866
VARS2	1.71163	0.669258	12.703	1.45854e-20	1.91539e-18	36.3812
TRAF2	1.75482	0.0455292	12.6768	1.62498e-20	2.11974e-18	36.2741
DDX39A	1.59041	0.868558	12.6735	1.64726e-20	2.13457e-18	36.2606
MAGI2-AS3	-2.41916	-0.590066	-12.6663	1.69744e-20	2.17266e-18	36.2309
GNA14	-2.2137	-0.685516	-12.6647	1.70849e-20	2.17266e-18	36.2245
ECM2	-1.67062	0.556723	-12.6645	1.70997e-20	2.17266e-18	36.2236
MSRB3	-2.61109	-1.12539	-12.6454	1.84995e-20	2.31371e-18	36.1456
SNTG2	-2.76254	-0.680048	-12.6453	1.85058e-20	2.31371e-18	36.1453
SLC6A10P	2.11286	-0.00456613	12.6446	1.85646e-20	2.31371e-18	36.1421
C15orf42	2.80316	1.74283	12.6413	1.88139e-20	2.32995e-18	36.1289
GGTA1P	-3.18045	-0.265549	-12.6019	2.21384e-20	2.70761e-18	35.9676
CASP1	-2.57953	-1.07796	-12.6019	2.21403e-20	2.70761e-18	35.9676
DNM3OS	-2.542	0.765587	-12.5991	2.23949e-20	2.72174e-18	35.9562
AUH	-1.98593	-0.127716	-12.5957	2.2716e-20	2.73929e-18	35.9421
TONSL	1.52188	0.352328	12.5926	2.30051e-20	2.73929e-18	35.9296
LPAR6	-2.36957	0.453661	-12.5923	2.30351e-20	2.73929e-18	35.9283
MRPL54	-1.15973	-0.172543	-12.5917	2.30993e-20	2.73929e-18	35.9255
FHL2	-3.0089	-1.74307	-12.5871	2.3534e-20	2.75995e-18	35.9071
TIGD5	1.62551	0.0314198	12.5869	2.35555e-20	2.75995e-18	35.9061
PROK1	-2.95844	-1.63018	-12.5625	2.606e-20	3.03521e-18	35.806
GLT25D2	-2.90559	-1.05801	-12.5457	2.79344e-20	3.23428e-18	35.7372
SELE	-5.22941	-0.921474	-12.5059	3.29403e-20	3.79142e-18	35.5738
MNDA	-3.05099	0.788756	-12.4902	3.51618e-20	4.02346e-18	35.5091
IL33	-3.23565	-0.773163	-12.4737	3.76472e-20	4.2828e-18	35.4414
SH2B2	1.88408	0.177223	12.4683	3.84979e-20	4.35427e-18	35.4192
FCN3	2.69123	0.601243	12.4669	3.87253e-20	4.35482e-18	35.4134
HGF	-2.0138	0.0894533	-12.4557	4.05696e-20	4.53614e-18	35.3673
UBE2T	2.43971	1.54343	12.4366	4.39217e-20	4.88304e-18	35.2886
FANCG	1.19547	0.520566	12.4047	5.01391e-20	5.54278e-18	35.1574
CTSG	-2.93563	-1.57835	-12.3782	5.59718e-20	6.15281e-18	35.0483
DIO2	-2.73888	-0.319423	-12.3766	5.63453e-20	6.15926e-18	35.0417
HCN3	2.09372	0.795287	12.3373	6.63565e-20	7.21332e-18	34.8796
C7orf53	2.39421	1.83837	12.3357	6.68148e-20	7.22302e-18	34.8727
PGM5	-2.64216	-1.98429	-12.3291	6.86671e-20	7.38246e-18	34.8456
LMOD1	-2.63034	-1.50206	-12.3127	7.35356e-20	7.86269e-18	34.7777
CCPG1	-2.44987	1.22097	-12.3105	7.41941e-20	7.88998e-18	34.7689
FAM195A	1.30849	0.482859	12.2924	8.00208e-20	8.46361e-18	34.694
DMRTA1	-3.08072	-0.0835824	-12.2783	8.4853e-20	8.92644e-18	34.6358
HLF	-3.41214	-1.44269	-12.2609	9.12417e-20	9.5472e-18	34.5639
TMEM14C	-1.71916	-1.08431	-12.2512	9.50316e-20	9.89087e-18	34.5235
MME	-3.91422	-1.76699	-12.2483	9.61834e-20	9.95778e-18	34.5116
TMEM14B	-1.70708	-0.927027	-12.247	9.67103e-20	9.95963e-18	34.5062
GLT8D2	-3.02877	-0.958931	-12.2457	9.72507e-20	9.96285e-18	34.5006
SPG20	-2.78031	-0.523722	-12.2371	1.00794e-19	1.02407e-17	34.4652
FANCA	2.73253	1.12287	12.2361	1.01232e-19	1.02407e-17	34.4609
ITFG1	-2.00521	-0.160045	-12.2353	1.01533e-19	1.02407e-17	34.4579
LAYN	-1.67557	-1.1234	-12.2169	1.09671e-19	1.10048e-17	34.3815
ARL6IP5	-1.90031	0.128054	-12.2071	1.14241e-19	1.14048e-17	34.341
PPP1R7	-1.43583	-0.533461	-12.1882	1.23627e-19	1.22792e-17	34.2627
ABCB1	-2.28002	-0.452204	-12.1817	1.27041e-19	1.25546e-17	34.2357
FECH	-1.75314	-0.429208	-12.1723	1.32155e-19	1.29943e-17	34.1966
ERLEC1	-1.96541	-0.316188	-12.1524	1.43611e-19	1.39989e-17	34.1142
WNT3	2.24173	0.058854	12.1521	1.43802e-19	1.39989e-17	34.1129
HLA-DPA1	-2.75173	-0.821936	-12.1456	1.47772e-19	1.43141e-17	34.0859
TAZ	1.57898	0.081286	12.1347	1.5463e-19	1.49047e-17	34.0409
SLC8A1	-2.30959	-1.13973	-12.1316	1.56683e-19	1.49666e-17	34.0278
ST6GALNAC1	-4.1772	-0.67094	-12.1314	1.56802e-19	1.49666e-17	34.0271
CDC42EP3	-2.13416	-0.695875	-12.1079	1.73017e-19	1.64341e-17	33.9295
SLC26A6	1.35483	0.335655	12.0913	1.85494e-19	1.74786e-17	33.8605
ANTXR2	-2.10129	-1.10481	-12.0909	1.858e-19	1.74786e-17	33.8588
TRIM22	-2.836	-0.49068	-12.0835	1.91668e-19	1.79444e-17	33.828
BDH2	-2.15065	-0.656589	-12.0689	2.03754e-19	1.89851e-17	33.7674
AGBL2	-2.72907	0.103297	-12.0626	2.09255e-19	1.94052e-17	33.741
COL4A3	-2.35744	-0.0470949	-12.0559	2.15154e-19	1.98581e-17	33.7134
CACNA2D1	-2.33392	-0.753204	-12.0361	2.33815e-19	2.14791e-17	33.6309
DHRS7B	-1.38517	-0.548712	-12.0301	2.39831e-19	2.19288e-17	33.6058
C17orf48	-2.30656	-0.497399	-12.0268	2.4312e-19	2.21262e-17	33.5922
BRF1	1.18239	0.0188201	11.9801	2.95841e-19	2.67997e-17	33.3977
TPSAB1	-2.13646	-1.24998	-11.961	3.20674e-19	2.87515e-17	33.3177
LIMA1	-1.95765	-0.05905	-11.96	3.2196e-19	2.87515e-17	33.3138
KIF2C	2.52178	1.47912	11.9588	3.23583e-19	2.87515e-17	33.3088
PDE5A	-2.95765	-1.34315	-11.9583	3.24291e-19	2.87515e-17	33.3066
CLIC6	-3.02458	-2.23058	-11.958	3.24735e-19	2.87515e-17	33.3053
C7orf44	1.19888	-0.205286	11.9518	3.33212e-19	2.93692e-17	33.2797
TROAP	2.78256	1.86477	11.9488	3.37452e-19	2.96095e-17	33.2672
MRPL46	-1.0348	-0.0138002	-11.9441	3.44291e-19	3.00747e-17	33.2473
STX16	1.12259	0.734733	11.922	3.77809e-19	3.28559e-17	33.1552
PKDREJ	-2.37806	0.229057	-11.9065	4.03365e-19	3.49232e-17	33.0903
EAF2	-2.81978	-0.759487	-11.8891	4.3406e-19	3.74152e-17	33.0175
RGS18	-3.09392	1.05203	-11.8751	4.60398e-19	3.95114e-17	32.9591
FBXO42	1.54955	0.42457	11.8476	5.16855e-19	4.41629e-17	32.8444
NPLOC4	1.43926	-0.285964	11.8301	5.56539e-19	4.73469e-17	32.7711
FILIP1L	-3.03728	0.499956	-11.8285	5.60266e-19	4.74577e-17	32.7645
TPD52L1	-2.10777	-0.673445	-11.8227	5.74151e-19	4.84242e-17	32.7402
LAP3	-1.74753	-0.213978	-11.8208	5.78941e-19	4.86186e-17	32.732
ARMCX5	-1.96417	-0.0120986	-11.8197	5.81472e-19	4.86225e-17	32.7276
TIPARP	-2.67196	-0.545701	-11.8116	6.0188e-19	5.00291e-17	32.6934
SLC35A3	-2.00882	-0.621721	-11.811	6.03407e-19	5.00291e-17	32.6909
PCDH9	-1.97976	-0.723293	-11.8056	6.17371e-19	5.09709e-17	32.6682
LMO3	-3.73167	-1.34057	-11.8031	6.2385e-19	5.12894e-17	32.6579
RNLS	-3.12716	-0.704768	-11.7981	6.37051e-19	5.21556e-17	32.6371
MRAP2	-2.44565	-1.08836	-11.7936	6.49373e-19	5.29428e-17	32.6181
NUDT10	-2.84821	-1.69304	-11.7872	6.67113e-19	5.41635e-17	32.5914
HLA-DPB1	-2.52213	-0.833432	-11.7852	6.72704e-19	5.43917e-17	32.5831
C9orf25	1.09172	0.313592	11.7833	6.78259e-19	5.46152e-17	32.575
DNASE1L2	2.55612	1.18831	11.7679	7.23998e-19	5.80593e-17	32.5103
MFSD8	-1.60294	-0.169644	-11.7664	7.28435e-19	5.81767e-17	32.5042
AKAP8L	1.41533	-0.138474	11.7615	7.43829e-19	5.91647e-17	32.4835
CHRDL1	-3.61863	-1.51119	-11.7595	7.49891e-19	5.94053e-17	32.4754
CHMP4A	-1.67057	-0.497869	-11.7557	7.62177e-19	6.01352e-17	32.4593
TCEAL2	-2.61779	-1.88589	-11.7514	7.7613e-19	6.09901e-17	32.4413
TACC3	2.60381	1.26417	11.7489	7.84545e-19	6.14048e-17	32.4306
FBXL3	-2.37757	-0.107495	-11.7447	7.9857e-19	6.22534e-17	32.413
YPEL5	-1.71314	-0.582897	-11.7374	8.23624e-19	6.39518e-17	32.3824
UBE2C	3.60882	2.33171	11.7307	8.4703e-19	6.55092e-17	32.3546
GPM6B	-3.16518	-2.09296	-11.7224	8.77613e-19	6.76073e-17	32.3195
AOC3	-2.44005	-1.3447	-11.7151	9.04839e-19	6.94313e-17	32.2892
MLYCD	-1.478	-0.832177	-11.7142	9.08587e-19	6.94466e-17	32.2851
LEMD2	1.18434	0.409555	11.713	9.13259e-19	6.9532e-17	32.28
POM121	1.24166	0.540586	11.6952	9.84426e-19	7.46599e-17	32.2056
LYZ	-3.67686	-0.557142	-11.6719	1.08679e-18	8.17517e-17	32.1075
ABCA8	-2.97184	-0.978084	-11.6711	1.09047e-18	8.17517e-17	32.1041
DDX11L2	1.28677	0.469023	11.6656	1.11597e-18	8.33446e-17	32.0812
CCDC57	1.24139	0.338416	11.6549	1.16785e-18	8.68873e-17	32.0361
TRIM6	-2.48769	-0.893949	-11.6498	1.19342e-18	8.84534e-17	32.0147
ATAD5	2.01013	2.04314	11.6445	1.22072e-18	9.01354e-17	31.9922
FBXL6	1.89138	0.631132	11.6367	1.26145e-18	9.26954e-17	31.9597
STX1A	1.65765	0.377165	11.6361	1.26487e-18	9.26954e-17	31.957
PLCL1	-2.14544	-0.886174	-11.6255	1.323e-18	9.64369e-17	31.9124
KIFC2	1.73039	1.96202	11.625	1.32578e-18	9.64369e-17	31.9104
PPAP2B	-2.75682	-1.56696	-11.6204	1.35223e-18	9.7997e-17	31.8908
CIT	2.61933	0.923636	11.6172	1.37049e-18	9.89534e-17	31.8775
DPYD	-1.93702	-0.372986	-11.6159	1.37833e-18	9.91534e-17	31.8718
AOAH	-2.51542	0.176634	-11.61	1.41315e-18	1.01286e-16	31.8471
ATP1A2	-4.55713	-2.43897	-11.6069	1.43147e-18	1.02225e-16	31.8343
SLC6A8	1.17943	-0.0435729	11.5979	1.48734e-18	1.05828e-16	31.7963
PIK3C3	-1.51504	0.123764	-11.5968	1.49422e-18	1.05933e-16	31.7918
ASPM	3.48455	3.54601	11.5866	1.56035e-18	1.09938e-16	31.7488
CDCA8	2.01215	1.40884	11.5864	1.56196e-18	1.09938e-16	31.7478
FAM3B	-4.78257	-1.39066	-11.5837	1.58004e-18	1.10812e-16	31.7364
UFC1	-1.58838	-0.525285	-11.5824	1.58862e-18	1.11016e-16	31.731
SPARCL1	-4.5064	-0.286262	-11.58	1.6051e-18	1.11769e-16	31.7208
NELL1	-4.12595	-1.72082	-11.5745	1.64262e-18	1.13976e-16	31.6979
TRPM8	-5.18667	-1.4171	-11.557	1.76938e-18	1.22126e-16	31.6241
TSPAN1	-2.02683	-0.354736	-11.5566	1.77257e-18	1.22126e-16	31.6224
CELF1	1.45057	0.23506	11.5529	1.8009e-18	1.23643e-16	31.6066
RNF208	1.72885	-0.120814	11.5488	1.83271e-18	1.25387e-16	31.5893
CFL2	-2.58178	-0.47636	-11.5285	1.99799e-18	1.36058e-16	31.5036
CALD1	-1.91496	-0.212293	-11.5279	2.00259e-18	1.36058e-16	31.5014
MIR17HG	-2.30736	1.85648	-11.4959	2.2948e-18	1.55372e-16	31.3663
TSEN54	1.53393	0.352808	11.4947	2.30636e-18	1.55615e-16	31.3613
RALA	1.01481	0.81296	11.4875	2.37821e-18	1.59912e-16	31.3309
TMEM98	-1.92357	-1.00003	-11.4809	2.44664e-18	1.63403e-16	31.3028
USP25	-1.57502	0.660385	-11.4808	2.44682e-18	1.63403e-16	31.3027
FAT4	-2.56053	-0.442972	-11.4644	2.62437e-18	1.74664e-16	31.2332
CDK16	2.21688	0.369508	11.4626	2.64465e-18	1.75416e-16	31.2256
FOXM1	2.64969	1.69103	11.4577	2.70017e-18	1.78494e-16	31.205
LIME1	1.37415	0.380297	11.4437	2.86681e-18	1.88872e-16	31.1456
SLC26A4	-4.57177	-0.61259	-11.4415	2.89355e-18	1.89994e-16	31.1364
LUM	-2.87349	0.185334	-11.4399	2.91267e-18	1.90609e-16	31.1298
CHP2	-3.66887	-3.81172	-11.4314	3.02012e-18	1.96982e-16	31.0939
FAM153A	-1.77337	-0.628424	-11.4158	3.22861e-18	2.09881e-16	31.0277
MYL6	-1.70556	-0.564793	-11.4142	3.25032e-18	2.10265e-16	31.0211
MAFG	1.58613	0.0948332	11.4138	3.256e-18	2.10265e-16	31.0193
E2F1	2.15745	1.18476	11.4091	3.32186e-18	2.13812e-16	30.9995
MMADHC	-2.11745	-0.376557	-11.3973	3.49362e-18	2.2413e-16	30.9495
CCDC151	2.12739	-0.117179	11.3943	3.53854e-18	2.2627e-16	30.9368
METAP2	-1.51476	0.485427	-11.3932	3.55489e-18	2.26575e-16	30.9322
CAPN6	-2.93254	-2.03446	-11.3922	3.56964e-18	2.26776e-16	30.9281
PARVA	-1.20143	-0.842344	-11.389	3.62007e-18	2.29236e-16	30.9142
THBS4	-4.05409	-0.383705	-11.385	3.68248e-18	2.32436e-16	30.8973
MDP1	-1.3152	-0.387915	-11.383	3.71355e-18	2.33643e-16	30.8889
MPL	-1.70831	-0.714502	-11.3787	3.78276e-18	2.37235e-16	30.8706
TSPAN6	-2.07316	-1.04597	-11.3741	3.85727e-18	2.41135e-16	30.8513
WHSC1	1.13748	0.536847	11.3714	3.90233e-18	2.43175e-16	30.8398
DENND4B	1.4918	0.277983	11.3689	3.94291e-18	2.44924e-16	30.8295
RAD52	1.23389	0.349119	11.3554	4.17784e-18	2.58695e-16	30.7721
PBX1	-1.56929	-0.878939	-11.3539	4.20381e-18	2.59482e-16	30.766
FAM189B	1.41761	-0.0747803	11.3509	4.25868e-18	2.62043e-16	30.7531
CCNDBP1	-1.86059	-0.789251	-11.3455	4.3576e-18	2.67289e-16	30.7303
ASB2	-2.16306	-1.44795	-11.3425	4.41428e-18	2.6992e-16	30.7175
ZFC3H1	1.2144	1.24334	11.3399	4.46366e-18	2.72088e-16	30.7065
MIR100HG	-3.10908	-0.465351	-11.3359	4.53964e-18	2.75861e-16	30.6897
CENPF	3.96411	1.93382	11.3312	4.63343e-18	2.80688e-16	30.6695
HBM	2.68197	-0.669683	11.3262	4.73355e-18	2.85869e-16	30.6483
C1orf159	1.39747	0.490044	11.3235	4.78866e-18	2.88307e-16	30.6368
MAMDC4	1.52453	1.2732	11.3214	4.83083e-18	2.89953e-16	30.6281
PQLC3	-2.09719	-0.98503	-11.3194	4.8724e-18	2.91555e-16	30.6196
SAMD1	1.93627	-0.341391	11.3173	4.91681e-18	2.91888e-16	30.6106
TOP3A	1.41467	-0.0164041	11.317	4.92189e-18	2.91888e-16	30.6096
MIR143HG	-2.30523	-1.46648	-11.317	4.92274e-18	2.91888e-16	30.6094
PLOD3	1.46201	-0.0323686	11.3126	5.0153e-18	2.96478e-16	30.5909
FBXO32	-1.75746	-1.3346	-11.3116	5.03708e-18	2.96869e-16	30.5866
STC2	2.47548	0.294121	11.2904	5.51648e-18	3.24147e-16	30.4965
MFAP4	-2.23219	-1.54518	-11.2804	5.75557e-18	3.37183e-16	30.4544
PVT1	1.71702	0.713018	11.2736	5.92533e-18	3.46093e-16	30.4256
SULF1	-2.99819	-0.567769	-11.267	6.09602e-18	3.55002e-16	30.3974
HHIP	-2.69547	-0.161814	-11.2651	6.14571e-18	3.56834e-16	30.3893
AMH	3.2211	1.11858	11.2592	6.30302e-18	3.64885e-16	30.3643
TCEAL7	-2.48173	-1.09292	-11.2545	6.43226e-18	3.71269e-16	30.3441
CSPP1	1.49276	1.04476	11.2502	6.54987e-18	3.76945e-16	30.3262
CEP250	1.36735	-0.00754943	11.2493	6.57539e-18	3.77304e-16	30.3223
DUSP11	-1.33469	-0.594285	-11.2366	6.94371e-18	3.97125e-16	30.2683
PTGS2	-3.77329	-2.28901	-11.236	6.9614e-18	3.97125e-16	30.2657
PHOSPHO2	-2.41399	-0.59229	-11.2301	7.13891e-18	4.06067e-16	30.2408
LOC643988	2.15911	0.748242	11.2262	7.25958e-18	4.11734e-16	30.2242
UBE2O	1.25345	0.181613	11.2249	7.30002e-18	4.12831e-16	30.2186
GEMIN5	1.80109	0.0891877	11.2202	7.45018e-18	4.20109e-16	30.1984
STK11IP	1.40849	0.706086	11.2053	7.93893e-18	4.46383e-16	30.1354
LOC151534	1.13543	0.686163	11.2042	7.97855e-18	4.47324e-16	30.1305
PPFIA4	3.64351	0.147368	11.2011	8.08269e-18	4.51868e-16	30.1176
DHRS7	-2.63831	-1.12153	-11.196	8.26285e-18	4.60577e-16	30.0958
ANO7	-3.38028	-0.674447	-11.1842	8.69175e-18	4.81789e-16	30.0456
SLC40A1	-2.15503	-0.506917	-11.1801	8.84549e-18	4.88926e-16	30.0282
ANXA1	-2.91473	-0.783582	-11.1718	9.16791e-18	5.0532e-16	29.9927
PKMYT1	1.88086	0.583772	11.1694	9.26305e-18	5.0913e-16	29.9825
ZMYND8	1.5527	0.419873	11.1641	9.47474e-18	5.19306e-16	29.96
RSPO2	-3.24017	-1.67376	-11.1501	1.00619e-17	5.49948e-16	29.9004
DYNC1I1	-2.56748	-0.981037	-11.1486	1.01276e-17	5.51999e-16	29.894
LOC100507153	2.20725	0.214866	11.1478	1.01593e-17	5.52186e-16	29.8909
FAM193A	1.1785	-0.180828	11.1144	1.17289e-17	6.35734e-16	29.7484
FLJ42709	-2.0816	-0.458854	-11.109	1.20037e-17	6.48828e-16	29.7254
TBC1D9	-2.17818	-0.46412	-11.1082	1.20444e-17	6.49239e-16	29.722
MAGI2	-2.46776	-0.685508	-11.0984	1.25624e-17	6.75297e-16	29.6803
USP35	1.28232	0.413214	11.0919	1.29161e-17	6.91237e-16	29.6527
ACPP	-3.06482	-2.01455	-11.0917	1.29296e-17	6.91237e-16	29.6517
ADCK5	1.59624	0.595268	11.087	1.31898e-17	7.03227e-16	29.632
TRAIP	1.47569	0.803665	11.0862	1.32363e-17	7.03788e-16	29.6285
SH3BP2	1.05808	0.0878074	11.0842	1.33537e-17	7.04597e-16	29.6197
CYP39A1	-3.23758	-0.111996	-11.0832	1.34112e-17	7.04597e-16	29.6154
TMEM237	-1.5967	-0.506726	-11.0825	1.34499e-17	7.04597e-16	29.6126
KCNAB1	-2.9463	-1.34728	-11.0824	1.34567e-17	7.04597e-16	29.6121
PSMD7	-1.59073	-0.343121	-11.082	1.34773e-17	7.04597e-16	29.6106
TM9SF2	-2.23118	-0.686881	-11.0816	1.35006e-17	7.04597e-16	29.6089
C11orf84	1.62838	-0.165435	11.0816	1.35035e-17	7.04597e-16	29.6086
LMNB2	1.81991	0.472726	11.0738	1.39628e-17	7.26622e-16	29.5755
FAM73B	1.5656	0.135391	11.0695	1.42215e-17	7.38123e-16	29.5573
PCDH10	-2.11742	-0.748196	-11.0688	1.42628e-17	7.38308e-16	29.5544
ST8SIA1	-3.01492	-1.70021	-11.0666	1.44022e-17	7.43556e-16	29.5447
RCC1	1.39292	0.493044	11.0609	1.47611e-17	7.60079e-16	29.5203
CEP89	1.43678	0.370644	11.0602	1.48003e-17	7.60099e-16	29.5177
EDNRA	-2.6207	-0.98942	-11.0543	1.51822e-17	7.77669e-16	29.4924
CBL	1.28475	0.148122	11.0504	1.54371e-17	7.8866e-16	29.4759
OLFML3	-2.32261	-1.55352	-11.0428	1.59515e-17	8.12819e-16	29.4434
DSTN	-1.87557	-0.133674	-11.035	1.64989e-17	8.38529e-16	29.4099
C7orf58	-2.92907	-0.314467	-11.0328	1.66546e-17	8.44248e-16	29.4006
DNMT3B	1.83579	1.07935	11.0167	1.78502e-17	9.02521e-16	29.3319
MAP3K10	1.80602	0.301214	11.0154	1.7948e-17	9.05126e-16	29.3265
GNG2	-1.4503	-0.372355	-11.0116	1.82431e-17	9.16203e-16	29.3103
CD9	-2.04601	-1.24347	-11.0114	1.82613e-17	9.16203e-16	29.3093
UBAP2L	1.54867	0.21962	11.01	1.83677e-17	9.19186e-16	29.3035
GCOM1	-1.36306	-0.542147	-10.9915	1.98948e-17	9.93067e-16	29.2243
GZMK	-2.57113	-0.531213	-10.9898	2.00431e-17	9.96563e-16	29.217
CHTF18	1.92808	1.57697	10.9895	2.00667e-17	9.96563e-16	29.2158
TSPAN11	-2.71315	-1.67509	-10.9873	2.0256e-17	1.00341e-15	29.2065
NOS1AP	2.16686	0.00848296	10.9845	2.0499e-17	1.01289e-15	29.1947
LSAMP	-2.86507	-1.82356	-10.9832	2.0617e-17	1.01615e-15	29.189
VCAM1	-3.17075	-1.47842	-10.9826	2.0669e-17	1.01616e-15	29.1865
BSDC1	1.21826	0.343102	10.9803	2.08789e-17	1.0239e-15	29.1764
RPL10A	-1.22215	-0.469224	-10.979	2.09973e-17	1.02713e-15	29.1708
PAM	-1.90509	-0.515038	-10.9777	2.11106e-17	1.0301e-15	29.1655
FANCB	2.28821	1.39958	10.9752	2.13377e-17	1.03752e-15	29.1549
HLA-DRA	-2.51917	-0.631021	-10.9749	2.13687e-17	1.03752e-15	29.1534
MAGEH1	-2.52273	-1.18254	-10.9628	2.25165e-17	1.09055e-15	29.1015
CHODL	-3.85901	-1.02598	-10.9608	2.27049e-17	1.09543e-15	29.0933
SELP	-3.26085	-1.25775	-10.9606	2.27293e-17	1.09543e-15	29.0922
RERGL	-3.60014	-1.14943	-10.9512	2.36676e-17	1.13785e-15	29.0521
GPR34	-2.89398	1.18533	-10.9438	2.44344e-17	1.16722e-15	29.0205
CTSK	-2.07717	-0.330019	-10.9437	2.44441e-17	1.16722e-15	29.0201
ANKRD13B	1.96191	0.448455	10.9436	2.44575e-17	1.16722e-15	29.0195
LOC100507568	-1.96872	-0.258869	-10.9323	2.56749e-17	1.22234e-15	28.9714
NCKIPSD	1.23568	0.318802	10.9312	2.57925e-17	1.22274e-15	28.9668
CD3D	-3.16398	-1.13713	-10.9311	2.58083e-17	1.22274e-15	28.9662
PHF21A	1.11548	0.330886	10.9223	2.68018e-17	1.26674e-15	28.9288
NEDD4	-1.69361	0.364823	-10.9198	2.70994e-17	1.27772e-15	28.9178
LSM14B	1.23161	0.465076	10.9119	2.80319e-17	1.31851e-15	28.8843
TCEAL5	-1.48469	-0.595989	-10.9088	2.84103e-17	1.3331e-15	28.871
C20orf196	-1.84193	-0.720027	-10.9069	2.86526e-17	1.34126e-15	28.8625
FAM115C	2.51917	-0.416621	10.9035	2.90731e-17	1.35769e-15	28.8481
FLRT3	-3.75326	-2.2851	-10.9017	2.9297e-17	1.36489e-15	28.8405
BCORL1	1.68045	-0.0789065	10.8875	3.11482e-17	1.44769e-15	28.7797
MEIS1	-2.45475	-1.20414	-10.8867	3.12494e-17	1.44895e-15	28.7765
EGR2	-3.75789	1.65841	-10.8786	3.23733e-17	1.49751e-15	28.7414
KIT	-2.9206	-1.48477	-10.8744	3.29599e-17	1.52105e-15	28.7236
EXTL2	-2.03926	0.343039	-10.8734	3.31041e-17	1.52411e-15	28.7193
TATDN2	1.06775	0.325574	10.8698	3.36243e-17	1.54443e-15	28.7038
CD1C	-2.89943	0.0284756	-10.8598	3.5103e-17	1.60857e-15	28.6612
CALM2	-1.50908	-0.189987	-10.8444	3.75211e-17	1.71075e-15	28.5951
CELSR3	2.7619	1.41114	10.8439	3.75922e-17	1.71075e-15	28.5932
CDH11	-2.30849	-0.370034	-10.8439	3.75951e-17	1.71075e-15	28.5931
HDAC10	1.6158	0.144953	10.832	3.95845e-17	1.7971e-15	28.542
PIF1	1.41868	0.492389	10.8296	3.99915e-17	1.81105e-15	28.5319
TMEM18	-1.58544	-0.387683	-10.8291	4.00768e-17	1.81105e-15	28.5297
POTEF	-2.05135	-1.11277	-10.8276	4.03484e-17	1.81912e-15	28.523
PI4K2B	-1.9464	0.00599284	-10.8252	4.07647e-17	1.83366e-15	28.5129
MAP4K2	1.51681	-0.309089	10.8182	4.20245e-17	1.88599e-15	28.4827
CCNG1	-2.21185	0.0991944	-10.8103	4.34836e-17	1.94701e-15	28.4488
KCNMB1	-1.47462	-0.957715	-10.8077	4.39727e-17	1.96058e-15	28.4377
PTN	-3.31419	-1.3731	-10.8076	4.3987e-17	1.96058e-15	28.4374
GABARAPL2	-1.48534	-0.724245	-10.8068	4.41469e-17	1.96323e-15	28.4338
HSD17B6	-4.02457	-1.6137	-10.7897	4.75169e-17	2.10831e-15	28.3609
SLC25A39	1.42652	0.0971056	10.7863	4.82344e-17	2.1353e-15	28.346
PLXNA1	1.58308	0.46299	10.7729	5.11132e-17	2.25763e-15	28.2885
SELT	-1.54842	-0.537394	-10.7688	5.20306e-17	2.29057e-15	28.2709
NBR1	-1.13714	-0.0210656	-10.7685	5.2093e-17	2.29057e-15	28.2697
ATP5F1	-1.77916	0.0983705	-10.7652	5.28308e-17	2.3178e-15	28.2557
TMEM47	-3.02828	-0.581045	-10.7566	5.48531e-17	2.40114e-15	28.2185
SNHG7	2.34344	-0.260043	10.7483	5.68392e-17	2.47916e-15	28.1832
VPS26A	-1.47088	-0.0321457	-10.7481	5.68887e-17	2.47916e-15	28.1823
MAP3K9	1.63735	0.794557	10.7397	5.89981e-17	2.56115e-15	28.1462
TMEM220	-2.46591	-1.02081	-10.7396	5.90319e-17	2.56115e-15	28.1456
FBXL22	-1.65343	-1.22495	-10.7379	5.94739e-17	2.57461e-15	28.1383
TNFSF10	-2.37557	-0.427867	-10.733	6.07302e-17	2.61422e-15	28.1175
ATP5A1	-1.96198	-0.504079	-10.7329	6.07564e-17	2.61422e-15	28.1171
C9orf142	1.6525	0.665259	10.7328	6.07897e-17	2.61422e-15	28.1165
LOC100127983	-2.53398	-1.29715	-10.7318	6.1061e-17	2.62013e-15	28.1121
TMEM86B	1.43198	0.320374	10.727	6.23342e-17	2.66891e-15	28.0917
REXO4	1.6789	0.0889147	10.7237	6.32387e-17	2.70173e-15	28.0774
GLIS1	-2.09129	-1.92981	-10.7185	6.46752e-17	2.75708e-15	28.0551
LETM1	1.2563	0.228853	10.716	6.53788e-17	2.78101e-15	28.0444
FAM57B	1.72345	0.736671	10.7127	6.63316e-17	2.81542e-15	28.03
TMEM200B	-1.99033	-1.55784	-10.7074	6.78569e-17	2.87031e-15	28.0075
FANCC	1.42148	0.897506	10.7072	6.79182e-17	2.87031e-15	28.0066
SLC35A1	-1.53152	-0.408106	-10.6963	7.1192e-17	3.00219e-15	27.9599
CLMP	-2.11379	-1.3837	-10.6957	7.13926e-17	3.00417e-15	27.9571
APLP1	1.52991	0.214908	10.6904	7.30636e-17	3.06345e-15	27.9342
ZC3H3	1.47996	0.367366	10.6902	7.31146e-17	3.06345e-15	27.9335
SLC2A4	-1.902	-1.1819	-10.6874	7.40026e-17	3.09404e-15	27.9215
AP3M1	-1.33114	-0.42936	-10.6796	7.6562e-17	3.19422e-15	27.8878
DDX11	1.47606	0.45527	10.6768	7.74999e-17	3.22647e-15	27.8757
ADSL	-1.4711	-0.336271	-10.6707	7.95436e-17	3.30452e-15	27.8499
STK36	1.37174	1.05667	10.6627	8.23842e-17	3.41528e-15	27.8151
UTP23	1.57675	0.864508	10.6574	8.4274e-17	3.48623e-15	27.7926
MORF4L1	-1.64292	-0.680292	-10.656	8.47897e-17	3.50017e-15	27.7865
C3orf70	-2.29829	-0.768547	-10.651	8.66429e-17	3.56914e-15	27.7651
WDR34	1.43999	0.145014	10.6419	9.01407e-17	3.70543e-15	27.7258
SFT2D1	-2.05701	-0.648917	-10.6381	9.16423e-17	3.75926e-15	27.7095
C10orf32	-1.69011	-0.381134	-10.6373	9.19472e-17	3.76387e-15	27.7062
FAM19A4	-2.883	0.026703	-10.6274	9.60071e-17	3.92186e-15	27.6633
DES	-2.69234	-2.2623	-10.6263	9.6451e-17	3.93179e-15	27.6587
C8orf39	1.61513	0.661788	10.621	9.86962e-17	4.01495e-15	27.6359
TXNDC3	-2.10117	1.91787	-10.6193	9.94161e-17	4.03584e-15	27.6287
MOSPD3	1.5034	0.409582	10.6058	1.05436e-16	4.27135e-15	27.5704
SLC16A5	-2.6192	-2.48748	-10.6048	1.05879e-16	4.28046e-15	27.5662
ANKRD13D	1.43114	-0.260418	10.6039	1.06313e-16	4.28911e-15	27.5622
TMED1	-1.24264	-0.959989	-10.6013	1.07508e-16	4.3284e-15	27.5511
ANXA4	-1.50466	-0.58957	-10.5918	1.12035e-16	4.4959e-15	27.5102
ZNF702P	-2.42039	-0.681362	-10.5916	1.12127e-16	4.4959e-15	27.5094
ACTC1	-2.07138	-1.96005	-10.5638	1.26495e-16	5.05128e-15	27.3898
CD48	-2.73567	-1.31224	-10.5617	1.27697e-16	5.08889e-15	27.3804
SC5DL	-2.0725	-0.61188	-10.5609	1.28132e-16	5.09585e-15	27.3771
PTPRK	-1.95781	-0.416837	-10.5547	1.31595e-16	5.2124e-15	27.3506
C1orf101	-1.8943	0.978763	-10.5523	1.32974e-16	5.25636e-15	27.3403
COCH	-3.32534	-0.537972	-10.5503	1.34144e-16	5.29148e-15	27.3316
XBP1	-1.9085	-0.880884	-10.5499	1.34403e-16	5.29148e-15	27.3297
RNFT2	2.35346	1.26349	10.5478	1.35624e-16	5.32883e-15	27.3207
RBX1	-1.20826	-0.416189	-10.5471	1.36055e-16	5.33505e-15	27.3175
SCRIB	1.56331	0.484044	10.5334	1.44354e-16	5.64917e-15	27.2588
SLC12A2	-2.3181	-0.0941387	-10.5295	1.46839e-16	5.73492e-15	27.2419
LPAR1	-2.5218	-1.50134	-10.5253	1.49527e-16	5.82826e-15	27.2239
VWA5A	-2.21906	-1.30386	-10.5222	1.51591e-16	5.897e-15	27.2103
NOS3	1.64382	-0.0342075	10.5193	1.53522e-16	5.96023e-15	27.1978
KRT23	-4.31202	-2.88841	-10.5123	1.58271e-16	6.12131e-15	27.1675
ZMIZ2	1.47902	0.670174	10.5122	1.58296e-16	6.12131e-15	27.1674
TCEAL6	-1.24178	-0.622598	-10.5099	1.59941e-16	6.15858e-15	27.1571
TMLHE	-2.05993	-1.1817	-10.5095	1.60167e-16	6.15858e-15	27.1557
MAT2B	-1.44222	-0.94066	-10.5095	1.60204e-16	6.15858e-15	27.1555
PLRG1	-1.64086	0.0941506	-10.508	1.61269e-16	6.18737e-15	27.1489
CYTH3	2.15576	1.05399	10.5046	1.63663e-16	6.26342e-15	27.1343
OTUD6B	1.69583	0.373173	10.5043	1.63892e-16	6.26342e-15	27.1329
ZAK	-2.16056	-0.389087	-10.4983	1.6817e-16	6.41439e-15	27.1074
KCTD14	-2.29881	-2.01198	-10.4939	1.71444e-16	6.52656e-15	27.0883
UFSP2	-1.23881	-0.074626	-10.4875	1.76283e-16	6.68474e-15	27.0607
CLN5	-1.88563	-0.545963	-10.4868	1.76803e-16	6.6915e-15	27.0577
RND3	-2.81253	-0.309781	-10.4858	1.77563e-16	6.70728e-15	27.0535
SMPDL3A	-2.25965	-0.700127	-10.4849	1.78252e-16	6.72035e-15	27.0496
LOC100128239	-2.12873	-0.98849	-10.4789	1.82978e-16	6.88524e-15	27.0237
TRMT1	1.45205	1.02863	10.4776	1.84038e-16	6.91183e-15	27.018
GPR183	-2.82629	0.678296	-10.4682	1.91682e-16	7.18512e-15	26.9776
ANGPT2	1.41823	1.04925	10.4668	1.92926e-16	7.21794e-15	26.9712
CLPB	1.42852	0.38774	10.4387	2.1798e-16	8.13971e-15	26.8501
CD28	-2.83516	0.333979	-10.4336	2.22888e-16	8.30716e-15	26.828
PTTG2	2.29602	0.951089	10.4331	2.23416e-16	8.311e-15	26.8257
CXCL10	-2.32622	0.118224	-10.4325	2.23965e-16	8.31559e-15	26.8232
LOC100129917	1.33978	-0.230696	10.4308	2.25612e-16	8.36089e-15	26.816
TCEAL8	-1.49763	-0.399167	-10.4267	2.29649e-16	8.49442e-15	26.7984
MFAP1	-1.30316	-0.0992754	-10.424	2.32447e-16	8.58169e-15	26.7864
MFI2-AS1	1.93169	1.23073	10.4195	2.37045e-16	8.73496e-15	26.7669
MAGED2	-1.83523	-1.26342	-10.4139	2.42831e-16	8.93134e-15	26.743
CAV1	-2.96561	-1.7254	-10.4112	2.45722e-16	9.01338e-15	26.7313
C21orf58	1.53301	0.732975	10.411	2.45983e-16	9.01338e-15	26.7302
EGR1	-3.86298	0.241241	-10.4055	2.51897e-16	9.21284e-15	26.7067
GZMA	-3.09788	-0.927231	-10.4048	2.52702e-16	9.22504e-15	26.7035
SLC25A4	-1.78448	-1.232	-10.4033	2.54295e-16	9.26589e-15	26.6973
PHACTR2	-1.79685	-0.312092	-10.3949	2.63813e-16	9.59485e-15	26.6608
TLR1	-2.35414	-0.400046	-10.3858	2.7452e-16	9.96572e-15	26.6214
VIT	-3.4755	-2.51666	-10.3846	2.75863e-16	9.99003e-15	26.6166
C14orf28	-1.43059	-0.299852	-10.3844	2.7621e-16	9.99003e-15	26.6153
NACC1	1.24563	0.342019	10.3823	2.78709e-16	1.00618e-14	26.6064
NHS	-2.57577	-0.167621	-10.3812	2.80043e-16	1.00913e-14	26.6016
HMHB1	1.48121	0.59985	10.3729	2.90393e-16	1.04451e-14	26.5656
RCE1	1.41888	0.0326704	10.3723	2.91179e-16	1.04541e-14	26.563
ELAC1	-1.3043	-0.163488	-10.3714	2.92293e-16	1.04595e-14	26.5592
LOC157562	2.25089	0.815189	10.3713	2.92397e-16	1.04595e-14	26.5588
SHOX2	2.84066	1.21377	10.3581	3.09672e-16	1.10572e-14	26.5019
ATXN10	-1.4889	-0.398665	-10.3551	3.13733e-16	1.11818e-14	26.489
RBM33	1.0718	0.59112	10.3517	3.18436e-16	1.13288e-14	26.4742
PRICKLE3	1.50246	-0.0151201	10.348	3.23728e-16	1.14961e-14	26.4579
DKFZP564C196	1.16569	1.08985	10.346	3.26483e-16	1.1573e-14	26.4495
RWDD2B	-1.64315	-0.290719	-10.3414	3.33176e-16	1.17889e-14	26.4294
VGLL4	1.30078	-0.0833596	10.3364	3.40479e-16	1.20255e-14	26.4078
ODZ2	-3.48491	-2.33058	-10.3314	3.47926e-16	1.22664e-14	26.3864
PRKACB	-1.80729	0.875024	-10.3297	3.5049e-16	1.23346e-14	26.3791
MYOT	-3.89706	-3.04789	-10.3274	3.54044e-16	1.24373e-14	26.3691
AGA	-1.87954	-0.258671	-10.326	3.56252e-16	1.24703e-14	26.3629
CXCR6	-2.1089	-0.254137	-10.326	3.56258e-16	1.24703e-14	26.3629
ACTR10	-1.72589	-0.414629	-10.322	3.6246e-16	1.26647e-14	26.3458
FAM111A	-1.55613	0.689172	-10.3096	3.82753e-16	1.33499e-14	26.2918
MYO5C	-1.50637	0.197296	-10.3036	3.92887e-16	1.3679e-14	26.2659
GNL3L	1.27021	-0.663285	10.3015	3.96482e-16	1.37797e-14	26.2568
TMEM59	-1.92914	-0.840797	-10.2999	3.99185e-16	1.38245e-14	26.2501
SLC9A1	1.39048	-0.862573	10.2969	4.04496e-16	1.39837e-14	26.237
BRP44L	-1.77156	-0.139907	-10.2915	4.14118e-16	1.42801e-14	26.2137
TXNDC9	-1.48759	0.0712757	-10.2913	4.1453e-16	1.42801e-14	26.2127
CCNK	1.18567	0.0626635	10.2907	4.15504e-16	1.42885e-14	26.2104
CDCA3	1.88047	1.15431	10.2767	4.41716e-16	1.51632e-14	26.1497
TMEM50B	-1.57336	-0.602244	-10.2737	4.47667e-16	1.53406e-14	26.1364
NANS	-1.57325	-0.706712	-10.2693	4.5635e-16	1.56108e-14	26.1174
NPIP	1.50711	0.959681	10.2622	4.70689e-16	1.60733e-14	26.0867
UNC50	-2.09285	-0.849165	-10.2598	4.75557e-16	1.62112e-14	26.0765
RCAN2	-2.95284	-1.32596	-10.2535	4.88906e-16	1.66372e-14	26.049
NCRNA00185	-2.44475	-0.17194	-10.2524	4.91224e-16	1.66871e-14	26.0444
HDHD2	-1.47608	-0.316549	-10.2498	4.96955e-16	1.68526e-14	26.0328
PRTFDC1	-3.0295	-0.81257	-10.2458	5.05635e-16	1.71172e-14	26.0157
PKD1P1	2.12598	-0.962597	10.2435	5.10623e-16	1.72562e-14	26.0059
FGD1	1.09365	-0.156236	10.2358	5.28162e-16	1.78182e-14	25.9725
SULT1A4	1.55707	0.527132	10.2348	5.30629e-16	1.78448e-14	25.9678
COL14A1	-2.08324	-1.33104	-10.2347	5.30775e-16	1.78448e-14	25.9676
TMEM64	-1.78662	-0.751513	-10.2301	5.41452e-16	1.81414e-14	25.9478
SORCS2	-2.69828	-1.7885	-10.229	5.44085e-16	1.81985e-14	25.943
NOVA2	1.45921	0.0045603	10.2259	5.51477e-16	1.84143e-14	25.9296
CXorf69	-2.12595	-0.733504	-10.2239	5.56487e-16	1.85499e-14	25.9206
PTTG1	2.24402	1.22019	10.2219	5.61245e-16	1.86767e-14	25.9122
MYOC	-4.02986	-3.15316	-10.2188	5.68816e-16	1.88965e-14	25.8989
CTBS	-1.58999	-0.33876	-10.214	5.81048e-16	1.92701e-14	25.8778
ARMCX2	-2.80866	-1.30066	-10.2098	5.9178e-16	1.95928e-14	25.8597
C18orf1	-1.66595	-0.422586	-10.2074	5.9812e-16	1.97693e-14	25.8491
TCEAL3	-1.23235	-0.670155	-10.2049	6.04536e-16	1.99476e-14	25.8385
TCOF1	1.39969	0.179956	10.2039	6.07316e-16	1.99754e-14	25.834
USP14	-1.28608	-0.411061	-10.2038	6.07418e-16	1.99754e-14	25.8338
TRAPPC9	1.49474	0.158257	10.2031	6.09288e-16	2.00032e-14	25.8308
TGFBR3	-2.05461	-1.9646	-10.2005	6.16333e-16	2.02007e-14	25.8194
CDNF	-2.09185	-0.199923	-10.1954	6.30234e-16	2.06081e-14	25.7972
NADSYN1	1.22837	0.649375	10.1952	6.30872e-16	2.06081e-14	25.7962
SLCO4A1	2.54462	-1.04074	10.1947	6.32213e-16	2.06175e-14	25.7941
EEF1A1	-1.71849	-0.81788	-10.1926	6.38022e-16	2.07723e-14	25.7851
DMXL1	-1.74616	0.482548	-10.1913	6.4164e-16	2.08554e-14	25.7795
SEPP1	-2.67082	-0.0448557	-10.1862	6.56105e-16	2.12902e-14	25.7573
COMMD1	-1.00066	-0.364611	-10.1848	6.60083e-16	2.13839e-14	25.7514
CBX1	1.44741	0.140302	10.1835	6.6376e-16	2.14674e-14	25.7458
MMP11	2.22083	1.01489	10.1795	6.75649e-16	2.18159e-14	25.7282
RARRES2	-2.27406	-1.67664	-10.1749	6.89295e-16	2.22198e-14	25.7084
GATAD2A	1.32542	0.249713	10.1693	7.06372e-16	2.27329e-14	25.6841
LTN1	-1.7565	0.962251	-10.1684	7.09268e-16	2.27886e-14	25.6801
ABCA2	1.62668	0.236789	10.1636	7.24363e-16	2.32354e-14	25.6592
ZFHX2	2.041	0.480915	10.1629	7.26612e-16	2.32694e-14	25.6561
EMP1	-2.42328	-0.062846	-10.1621	7.29137e-16	2.33121e-14	25.6527
CLEC10A	-1.81595	-0.343669	-10.1564	7.47509e-16	2.38605e-14	25.628
KIAA1210	-3.13597	-1.76426	-10.1551	7.51744e-16	2.39566e-14	25.6224
CCDC137	1.75685	0.0261991	10.1473	7.77673e-16	2.47426e-14	25.5888
SLC22A3	-3.62013	-1.46314	-10.1465	7.80438e-16	2.47903e-14	25.5853
PAWR	1.27954	0.609646	10.1361	8.16901e-16	2.59065e-14	25.54
FAM69A	-1.93905	0.0911736	-10.1328	8.28934e-16	2.62455e-14	25.5255
UST	-2.37745	-0.909875	-10.1277	8.47342e-16	2.6785e-14	25.5037
RASA1	-1.41785	0.311215	-10.1228	8.65704e-16	2.72847e-14	25.4824
SPAG4	2.04616	0.203076	10.1228	8.65936e-16	2.72847e-14	25.4822
EMB	-1.86719	1.08462	-10.1156	8.93628e-16	2.81119e-14	25.451
C5orf44	-1.84736	0.00521734	-10.1079	9.24203e-16	2.90271e-14	25.4176
LOC283481	-2.91747	-1.23849	-10.1059	9.32222e-16	2.9232e-14	25.409
LOC100505944	-3.10267	-2.3545	-10.0946	9.79438e-16	3.06635e-14	25.36
POM121L4P	1.46476	0.502672	10.0885	1.00611e-15	3.14482e-14	25.3334
GOLGB1	-1.29323	0.915266	-10.0863	1.01569e-15	3.16969e-14	25.324
SNAP23	-1.55842	-0.753926	-10.085	1.0216e-15	3.18306e-14	25.3183
DGAT1	1.24341	0.0938701	10.0799	1.0448e-15	3.25019e-14	25.296
NDNF	-2.64258	-1.28244	-10.0764	1.06069e-15	3.29438e-14	25.281
SPRY2	-2.10398	-1.03776	-10.0712	1.08549e-15	3.36607e-14	25.2581
CD2	-2.99468	-0.584309	-10.07	1.09109e-15	3.37808e-14	25.253
C4orf38	-2.18774	-1.41772	-10.0686	1.09758e-15	3.3928e-14	25.2471
MPEG1	-1.78009	0.596602	-10.0647	1.1168e-15	3.44676e-14	25.2299
LOC100652973	-3.04902	-0.695268	-10.0637	1.12187e-15	3.45695e-14	25.2254
ACSS3	-2.31612	-1.06847	-10.0557	1.16173e-15	3.57233e-14	25.1908
C21orf71	-1.89466	-0.711552	-10.0554	1.16297e-15	3.57233e-14	25.1897
HEPH	-2.09373	-0.688173	-10.0525	1.17794e-15	3.61265e-14	25.1771
DDAH1	-1.72941	0.00336266	-10.0497	1.19258e-15	3.65184e-14	25.1648
BTNL2	1.19767	0.483875	10.0487	1.19807e-15	3.66291e-14	25.1603
SLC30A9	-2.35696	-0.17989	-10.0451	1.21713e-15	3.70961e-14	25.1446
LOC100132006	2.0297	-0.529965	10.0403	1.24275e-15	3.7818e-14	25.1239
SFI1	1.30099	0.238047	10.0363	1.26454e-15	3.84213e-14	25.1067
BTD	-2.35753	-1.00463	-10.0355	1.26932e-15	3.85067e-14	25.103
ITM2B	-1.90646	-0.813094	-10.023	1.34066e-15	4.0608e-14	25.0487
LOC339290	-1.21272	-0.0274544	-10.0212	1.35158e-15	4.08753e-14	25.0407
CCDC142	1.49797	-0.47742	10.0197	1.36006e-15	4.10684e-14	25.0345
KLHL13	-2.60738	-1.19868	-10.015	1.38833e-15	4.18574e-14	25.0141
MYH14	1.28391	-0.242758	10.0141	1.39397e-15	4.19627e-14	25.0101
NCOA4	-1.65371	-0.478196	-10.0079	1.43264e-15	4.29947e-14	24.983
FIBIN	-2.21144	-1.26123	-10.0064	1.44209e-15	4.32118e-14	24.9764
FSTL1	-2.10119	-0.666961	-10.0032	1.46238e-15	4.3753e-14	24.9626
TCEAL1	-1.66653	-0.398401	-10.002	1.46976e-15	4.38397e-14	24.9576
CCL4	-2.6508	0.671782	-10.0009	1.47689e-15	4.39852e-14	24.9528
FLJ39534	1.70596	0.529405	9.99904	1.48919e-15	4.42843e-14	24.9446
BTF3	-1.44546	-0.512294	-9.98489	1.58457e-15	4.70109e-14	24.883
GLB1L3	-3.1967	-1.47784	-9.98473	1.58569e-15	4.70109e-14	24.8823
TPMT	-1.44792	-0.768897	-9.98281	1.59912e-15	4.73372e-14	24.874
RNF24	1.39288	-0.227278	9.98088	1.61267e-15	4.76663e-14	24.8656
AP4S1	-1.5364	-0.0446797	-9.97999	1.61901e-15	4.77096e-14	24.8617
FLJ38379	-2.49935	1.15024	-9.97705	1.63999e-15	4.82552e-14	24.8489
PSAP	-1.44653	-1.15161	-9.97227	1.67476e-15	4.91669e-14	24.8281
SOCS7	1.34445	0.396988	9.97182	1.67806e-15	4.91669e-14	24.8262
CPE	-2.97392	-1.40432	-9.97176	1.67851e-15	4.91669e-14	24.8259
PPAPDC2	-1.65109	0.0460929	-9.96836	1.70373e-15	4.9831e-14	24.8111
PRLH	1.18067	0.0940302	9.96641	1.7184e-15	5.01849e-14	24.8026
TCTN3	-1.31616	-0.444716	-9.96513	1.72809e-15	5.03928e-14	24.797
CCT6B	-2.65223	0.628806	-9.96458	1.73223e-15	5.04383e-14	24.7947
SCHIP1	-2.57015	-0.965099	-9.96328	1.74212e-15	5.0651e-14	24.789
TMEM201	1.26745	0.624059	9.9603	1.76506e-15	5.12417e-14	24.7761
DAAM2	-1.35224	-1.03826	-9.94722	1.86937e-15	5.41449e-14	24.7191
MKNK2	1.26843	-0.423095	9.94707	1.8706e-15	5.41449e-14	24.7185
ARMCX1	-2.67896	-1.63226	-9.94146	1.91724e-15	5.54131e-14	24.694
KIF18B	2.72696	1.86745	9.93673	1.95751e-15	5.64934e-14	24.6734
ELF1	-1.68962	-0.616674	-9.93207	1.99796e-15	5.7576e-14	24.6532
NPW	2.28715	0.520557	9.92144	2.09342e-15	6.0211e-14	24.6069
SERTAD4	-2.49159	-1.25615	-9.92121	2.09555e-15	6.0211e-14	24.6059
NUDT15	-1.99105	-1.43701	-9.91948	2.11152e-15	6.05809e-14	24.5983
LOC572558	-2.48405	-2.18754	-9.91117	2.18995e-15	6.27391e-14	24.5622
MGP	-2.07699	-0.276871	-9.9102	2.1993e-15	6.29147e-14	24.558
MIOS	-1.40843	0.620993	-9.90878	2.21312e-15	6.31256e-14	24.5518
PPP1CB	-1.62168	-0.105215	-9.90608	2.23943e-15	6.37831e-14	24.54
ICOS	-2.66145	0.872224	-9.89872	2.31305e-15	6.57468e-14	24.508
BRI3BP	1.87664	0.281118	9.89852	2.3151e-15	6.57468e-14	24.5071
TARS2	1.2507	0.0636067	9.89795	2.32089e-15	6.58158e-14	24.5046
NMI	-1.91566	0.0969756	-9.89611	2.33971e-15	6.62535e-14	24.4966
CCR5	-2.34604	0.227176	-9.89487	2.35253e-15	6.65202e-14	24.4912
C17orf88	1.70029	0.152087	9.89154	2.38719e-15	6.74029e-14	24.4767
CENPA	3.24326	2.55755	9.88943	2.40945e-15	6.79079e-14	24.4675
HSPB8	-2.23685	-2.10012	-9.8878	2.42671e-15	6.82233e-14	24.4604
DEFB4A	1.24916	0.089927	9.88365	2.47137e-15	6.93512e-14	24.4423
COL8A2	-2.42295	-1.71349	-9.88318	2.47645e-15	6.93512e-14	24.4403
PPP2R3C	-1.15126	0.510026	-9.88309	2.47746e-15	6.93512e-14	24.4399
RAB27B	-1.95661	-0.0101967	-9.8795	2.51682e-15	7.03522e-14	24.4243
MYH11	-2.4713	-1.76342	-9.8762	2.55355e-15	7.12771e-14	24.4099
E2F2	1.43368	0.629474	9.87429	2.57509e-15	7.17761e-14	24.4016
KRT18P55	-1.47961	-0.707852	-9.87132	2.60891e-15	7.26154e-14	24.3886
RBM3	-2.1235	-0.203114	-9.86706	2.65826e-15	7.38838e-14	24.37
DIRAS3	-2.14162	-1.14729	-9.86554	2.676e-15	7.42712e-14	24.3635
YWHAQ	-1.32428	-0.0333211	-9.8643	2.69066e-15	7.44669e-14	24.358
SEC23B	-1.76341	-0.56477	-9.86159	2.7229e-15	7.52528e-14	24.3462
PLP1	-3.0219	-2.82047	-9.85554	2.7963e-15	7.71723e-14	24.3198
CLDN15	1.18362	-0.0915381	9.8551	2.80168e-15	7.72121e-14	24.3179
LOC100505566	-2.88738	-1.59969	-9.85447	2.80945e-15	7.73171e-14	24.3152
PDGFC	-2.14378	-1.12424	-9.85381	2.81767e-15	7.74345e-14	24.3123
LOC100507094	1.6513	1.39647	9.85313	2.82608e-15	7.75566e-14	24.3093
PRR14	1.21784	0.11427	9.84877	2.88078e-15	7.89472e-14	24.2903
STAG3L2	1.12759	0.326195	9.84572	2.91967e-15	7.99011e-14	24.277
PTPN13	-2.05887	0.481435	-9.84512	2.92736e-15	7.99994e-14	24.2744
SH3BGRL2	-1.84239	-0.875655	-9.83111	3.1133e-15	8.49622e-14	24.2134
SFRP4	-3.76875	0.180448	-9.83078	3.11785e-15	8.4968e-14	24.2119
DDIT4L	-3.53532	-1.91341	-9.82854	3.14865e-15	8.56879e-14	24.2022
C22orf32	-1.37833	-0.78001	-9.82723	3.16684e-15	8.60633e-14	24.1965
RNF13	-1.7997	-0.389126	-9.82547	3.19141e-15	8.66107e-14	24.1888
KIAA1875	1.38198	1.41238	9.82252	3.23315e-15	8.76219e-14	24.1759
DIAPH1	1.21001	0.21588	9.82182	3.24316e-15	8.77716e-14	24.1729
CDT1	2.17651	0.499309	9.81952	3.27613e-15	8.85414e-14	24.1628
DAZAP2	-1.22031	-0.382799	-9.81844	3.29172e-15	8.8724e-14	24.1581
C8G	2.21808	1.21266	9.81842	3.29195e-15	8.8724e-14	24.1581
NAP1L3	-2.36765	0.203256	-9.81758	3.30415e-15	8.88564e-14	24.1544
PCSK4	2.18336	0.85492	9.81745	3.30595e-15	8.88564e-14	24.1539
CCHCR1	1.31053	-0.0204756	9.8151	3.34037e-15	8.96584e-14	24.1436
LOC100507053	-3.21637	0.97498	-9.8125	3.37879e-15	9.05653e-14	24.1322
CDC6	1.80163	1.43166	9.81097	3.40164e-15	9.10532e-14	24.1256
GJC3	-2.55671	-0.610904	-9.80648	3.46948e-15	9.27422e-14	24.106
HLA-A	-1.54527	-1.67418	-9.80461	3.49807e-15	9.33789e-14	24.0978
ZNF646	1.35746	0.361218	9.80427	3.50333e-15	9.33918e-14	24.0964
SLC38A11	-4.05487	0.617279	-9.80335	3.5175e-15	9.3642e-14	24.0924
IL13RA2	-3.67787	-0.107199	-9.80129	3.54949e-15	9.43654e-14	24.0834
ND4	1.73746	0.29846	9.79859	3.59186e-15	9.53623e-14	24.0716
NR2C2	1.23931	0.499079	9.79697	3.61763e-15	9.59161e-14	24.0645
GYG1	-1.40415	-0.387016	-9.79612	3.6311e-15	9.61431e-14	24.0608
JAM2	-2.55949	-1.7195	-9.78162	3.8703e-15	1.02338e-13	23.9976
AKAP7	-2.64961	-0.895409	-9.78055	3.88853e-15	1.02681e-13	23.9929
DNAJC10	-1.4278	1.23144	-9.77968	3.90345e-15	1.02936e-13	23.9891
NCAPG	2.69185	3.55152	9.77869	3.92051e-15	1.03247e-13	23.9848
C17orf53	1.42371	0.0528146	9.7753	3.97949e-15	1.0466e-13	23.97
TIMELESS	1.41954	0.54522	9.76916	4.08837e-15	1.07379e-13	23.9433
C14orf109	-1.57552	-0.215415	-9.76064	4.24455e-15	1.11331e-13	23.9061
FAM102A	1.17526	-0.271227	9.76027	4.25153e-15	1.11365e-13	23.9045
ZNF330	-1.35959	-0.414136	-9.75702	4.31277e-15	1.12818e-13	23.8903
GAS1	-2.58936	-2.66724	-9.7524	4.40135e-15	1.14981e-13	23.8701
C4orf48	1.95515	0.932676	9.74988	4.45051e-15	1.16111e-13	23.8591
UQCR10	-1.01798	-0.331951	-9.74592	4.5287e-15	1.17993e-13	23.8418
GSDMB	1.64137	0.677445	9.74112	4.62546e-15	1.20354e-13	23.8209
PDPN	-2.25208	-1.63047	-9.74022	4.64366e-15	1.20667e-13	23.817
FAM132A	1.76553	0.910132	9.73863	4.67631e-15	1.21355e-13	23.81
PABPC4L	-2.08405	-0.168034	-9.73732	4.70339e-15	1.21896e-13	23.8043
C1orf187	1.49242	0.494915	9.72977	4.86245e-15	1.25851e-13	23.7713
KRBOX1	-3.03494	-1.02766	-9.72529	4.9592e-15	1.28186e-13	23.7518
SLC15A2	-2.42461	-1.49641	-9.72412	4.98479e-15	1.28677e-13	23.7467
LAPTM4A	-1.02773	-0.659485	-9.72343	4.99989e-15	1.28897e-13	23.7437
BBS4	-1.68211	-0.0073622	-9.72012	5.07343e-15	1.30621e-13	23.7292
MMP7	-4.13913	-2.1881	-9.71858	5.10801e-15	1.31338e-13	23.7225
SEC62	-1.3057	0.260802	-9.71774	5.12684e-15	1.31649e-13	23.7189
TPX2	2.44677	1.93064	9.70803	5.3507e-15	1.36859e-13	23.6765
SLC16A2	-1.32255	-1.01626	-9.7046	5.43229e-15	1.38439e-13	23.6615
ZMYND10	1.96101	0.801202	9.7046	5.43235e-15	1.38439e-13	23.6615
DACT1	-1.68758	-0.785783	-9.70454	5.43371e-15	1.38439e-13	23.6612
ZNF787	1.13529	-0.268162	9.68792	5.84634e-15	1.48759e-13	23.5887
UTP14C	-1.77547	-0.208867	-9.6829	5.97714e-15	1.51889e-13	23.5667
SNX17	-1.16347	-1.19266	-9.68066	6.0363e-15	1.53194e-13	23.557
RGL4	-2.30654	-0.910035	-9.67754	6.11998e-15	1.55116e-13	23.5433
OXCT1	-1.54397	0.468784	-9.67635	6.1521e-15	1.55729e-13	23.5381
ZNF71	1.2284	-0.0318425	9.67304	6.24227e-15	1.57807e-13	23.5237
SLC35B3	-2.16333	-0.461075	-9.67255	6.25596e-15	1.57949e-13	23.5215
LOC100128343	2.09754	-0.627041	9.65838	6.65881e-15	1.67805e-13	23.4597
BRAF	1.4211	0.579852	9.65804	6.66883e-15	1.67805e-13	23.4582
MIR210HG	2.06861	-0.24804	9.65793	6.67205e-15	1.67805e-13	23.4577
C16orf59	2.10231	1.64484	9.65281	6.82448e-15	1.71418e-13	23.4353
LUZP2	-3.78171	1.50452	-9.64614	7.02797e-15	1.76303e-13	23.4062
S100B	-3.21537	-2.87168	-9.63876	7.26021e-15	1.81896e-13	23.3739
CMPK1	-2.02267	-0.135919	-9.63786	7.28915e-15	1.82387e-13	23.37
LCE2A	1.24915	-0.0457286	9.63549	7.36561e-15	1.83875e-13	23.3597
C17orf69	1.71162	-0.00385801	9.63544	7.36742e-15	1.83875e-13	23.3594
ATP6V1E1	-1.74885	-0.429359	-9.6342	7.40766e-15	1.84644e-13	23.354
CYTL1	-2.71006	-2.17397	-9.63129	7.50318e-15	1.86787e-13	23.3413
C11orf67	-1.11578	-0.492493	-9.62288	7.78656e-15	1.93595e-13	23.3046
COL15A1	-1.76546	-0.767419	-9.62189	7.82057e-15	1.94194e-13	23.3002
VEGFA	2.33298	-1.23358	9.61839	7.94227e-15	1.96966e-13	23.2849
ZNF783	1.48988	0.437133	9.61668	8.00248e-15	1.98208e-13	23.2774
CKMT2	-2.53217	-1.86186	-9.61386	8.10251e-15	2.00432e-13	23.2651
UBD	-3.62806	-0.250807	-9.61101	8.20511e-15	2.02714e-13	23.2527
LMBRD1	-1.63179	-0.625581	-9.60126	8.56531e-15	2.11346e-13	23.2101
TRIM13	-1.56655	-0.406226	-9.59903	8.64994e-15	2.13165e-13	23.2003
FHOD3	-2.9746	-0.893806	-9.59086	8.96723e-15	2.20707e-13	23.1646
SP1	1.06007	0.103742	9.58588	9.16633e-15	2.25324e-13	23.1428
EZH2	2.04739	2.13702	9.58249	9.30454e-15	2.28332e-13	23.128
SSBP2	-1.49345	-0.422323	-9.58215	9.31833e-15	2.28332e-13	23.1265
SRGN	-1.81013	-0.830185	-9.58202	9.32372e-15	2.28332e-13	23.126
C4orf47	2.25877	1.68811	9.5801	9.40304e-15	2.29987e-13	23.1176
C11orf52	-1.31516	-0.59292	-9.57869	9.4619e-15	2.31137e-13	23.1114
HSF1	1.14148	-0.0726713	9.57801	9.49023e-15	2.3154e-13	23.1084
CDCA4	1.18049	-0.14304	9.57574	9.58586e-15	2.33582e-13	23.0985
UBAP2	1.21856	0.528419	9.57119	9.77991e-15	2.37719e-13	23.0786
SLC25A46	-1.99666	0.242849	-9.57003	9.83002e-15	2.3864e-13	23.0736
ALG14	-1.38475	0.324106	-9.56163	1.02011e-14	2.47342e-13	23.0368
PPP2R5B	1.3054	-0.0774631	9.56101	1.02291e-14	2.47713e-13	23.0341
GSTA4	-1.87846	-0.411813	-9.55894	1.03231e-14	2.49682e-13	23.025
CDKN2D	1.51536	-0.117058	9.5583	1.03523e-14	2.50078e-13	23.0222
FOS	-3.51574	-0.136801	-9.55339	1.05787e-14	2.55233e-13	23.0008
C16orf13	1.13428	0.40837	9.55304	1.05954e-14	2.5532e-13	22.9992
CHD7	1.0019	0.449067	9.54786	1.08402e-14	2.60801e-13	22.9766
BCAS1	-1.84172	-1.01881	-9.5459	1.09341e-14	2.62512e-13	22.968
TAGAP	-2.12302	-0.175177	-9.5437	1.10407e-14	2.64747e-13	22.9584
H2AFX	1.56575	-0.177167	9.54251	1.1099e-14	2.6581e-13	22.9532
CACNB2	-1.54428	-1.21539	-9.54224	1.11122e-14	2.6581e-13	22.952
FBXO30	-1.33568	0.0516553	-9.54058	1.11939e-14	2.67437e-13	22.9448
HERPUD1	-2.21642	-1.70443	-9.53986	1.12295e-14	2.67961e-13	22.9416
HN1	1.25511	0.103959	9.53857	1.12936e-14	2.69163e-13	22.936
TMEM87B	-1.25516	-0.188712	-9.53655	1.13949e-14	2.71245e-13	22.9271
EXOC8	-1.22683	-0.0581263	-9.53374	1.1537e-14	2.74296e-13	22.9148
KIAA0913	1.14412	0.028632	9.52902	1.178e-14	2.79732e-13	22.8942
CDC20	1.83138	0.758808	9.52705	1.18825e-14	2.81825e-13	22.8856
CRYM	-3.02673	-1.86887	-9.52598	1.19389e-14	2.8282e-13	22.8809
AXL	-1.50877	-1.26806	-9.52255	1.2121e-14	2.86786e-13	22.8659
DUSP26	-2.74781	-1.99498	-9.52132	1.21869e-14	2.87997e-13	22.8605
CCDC115	-1.26736	-0.901614	-9.51866	1.23307e-14	2.91044e-13	22.8489
DCN	-2.58753	-1.18566	-9.51779	1.23785e-14	2.91819e-13	22.8451
PROS1	-1.90362	0.159848	-9.51715	1.24133e-14	2.92288e-13	22.8423
SRCAP	1.12989	-0.00976399	9.51542	1.25082e-14	2.94169e-13	22.8347
TMEM71	-1.97526	-0.403319	-9.5145	1.25595e-14	2.9502e-13	22.8307
EME1	2.07024	1.31973	9.50935	1.28482e-14	3.0144e-13	22.8081
PDHB	-1.58884	-0.321592	-9.50783	1.29347e-14	3.03106e-13	22.8015
WDR5	1.25127	0.0785563	9.50693	1.29861e-14	3.03946e-13	22.7976
PMS2	1.0365	0.190914	9.50255	1.32398e-14	3.09515e-13	22.7784
MAFIP	1.13648	0.637516	9.50129	1.33136e-14	3.10867e-13	22.7729
AURKA	1.92544	1.19545	9.49636	1.36065e-14	3.17328e-13	22.7513
GTPBP3	1.45913	1.05315	9.49457	1.37145e-14	3.19465e-13	22.7435
RPRD2	1.13332	-0.194962	9.48908	1.40505e-14	3.26904e-13	22.7195
FAIM	-1.42364	0.345468	-9.48705	1.41774e-14	3.29464e-13	22.7106
PIGK	-2.02504	-0.149496	-9.48161	1.45221e-14	3.37075e-13	22.6867
C11orf54	-1.1543	-0.51175	-9.47786	1.47642e-14	3.42287e-13	22.6704
LOC100128108	-1.73002	-1.52599	-9.47675	1.48371e-14	3.43165e-13	22.6655
CCL5	-1.76807	-1.22471	-9.47645	1.48562e-14	3.43201e-13	22.6642
RARB	-2.16172	-0.718785	-9.47141	1.5191e-14	3.50521e-13	22.6421
GRP	-3.18564	-1.68325	-9.46744	1.54592e-14	3.55872e-13	22.6248
COPB1	-1.67405	-0.0621197	-9.46638	1.55319e-14	3.57124e-13	22.6201
RLN1	-5.70851	-3.72472	-9.46361	1.5723e-14	3.61093e-13	22.608
RSPO3	-2.605	-1.1775	-9.4622	1.58213e-14	3.62925e-13	22.6018
CC2D2A	-1.99217	0.0711259	-9.4591	1.60397e-14	3.67504e-13	22.5882
GPM6A	-3.08906	-2.39586	-9.45748	1.61546e-14	3.69703e-13	22.5812
COPS4	-1.55951	-0.284778	-9.45632	1.62378e-14	3.7074e-13	22.5761
RIC3	-2.7039	-0.455463	-9.44916	1.67588e-14	3.81762e-13	22.5448
HLA-DPB2	-2.13875	-1.35175	-9.44916	1.67595e-14	3.81762e-13	22.5447
LOC340508	1.43614	-0.0479748	9.44754	1.68798e-14	3.84055e-13	22.5376
TEX19	2.51338	1.29401	9.43826	1.75857e-14	3.9965e-13	22.497
PHKB	-1.19432	0.0890251	-9.43389	1.79283e-14	4.06965e-13	22.4779
VPS36	-1.22616	-0.255565	-9.4309	1.81673e-14	4.11911e-13	22.4648
SBDS	-1.36956	-0.330253	-9.4228	1.8829e-14	4.26421e-13	22.4293
ZMYM6NB	-1.73178	-1.12235	-9.42176	1.8915e-14	4.27873e-13	22.4248
INO80C	-1.29619	-0.367063	-9.41767	1.92607e-14	4.35189e-13	22.4068
AARSD1	-1.10046	-0.603501	-9.4144	1.95409e-14	4.41012e-13	22.3925
LOC100128398	1.58749	0.970909	9.41233	1.97198e-14	4.44025e-13	22.3835
CXCL9	-3.60339	-0.088044	-9.40891	2.002e-14	4.50267e-13	22.3685
UPF3B	1.05749	1.62027	9.40595	2.02841e-14	4.55357e-13	22.3555
ACOX2	-2.69956	-1.43612	-9.40585	2.02929e-14	4.55357e-13	22.3551
SEC23IP	-1.22522	0.166232	-9.40452	2.04121e-14	4.57506e-13	22.3493
C9orf163	1.25317	0.653885	9.40199	2.06417e-14	4.62125e-13	22.3382
INPP1	-2.23479	-1.93382	-9.39791	2.10171e-14	4.69453e-13	22.3204
CCDC85A	-2.2215	-1.25533	-9.39567	2.12264e-14	4.73589e-13	22.3105
JAZF1	-2.09128	-0.481179	-9.39373	2.14095e-14	4.7713e-13	22.302
NR2C2AP	1.0292	0.282177	9.39325	2.14549e-14	4.77597e-13	22.2999
POLQ	2.45525	1.94222	9.39098	2.16711e-14	4.81863e-13	22.29
CHMP2B	-1.5379	-0.525083	-9.37884	2.28653e-14	5.07262e-13	22.2368
LEPRE1	1.19373	0.469112	9.37599	2.31555e-14	5.13119e-13	22.2243
PPP1R35	1.00996	0.912338	9.37245	2.35204e-14	5.20334e-13	22.2088
SLC23A3	2.21542	0.051108	9.37232	2.35343e-14	5.20334e-13	22.2082
SFSWAP	1.75541	0.275767	9.37087	2.36853e-14	5.23083e-13	22.2019
TMEM132A	1.75485	0.62572	9.36898	2.38844e-14	5.26884e-13	22.1936
RCC2	1.21654	0.0504481	9.36359	2.446e-14	5.38974e-13	22.17
DIS3L2	1.10634	0.251355	9.36326	2.4496e-14	5.3916e-13	22.1685
CAP1	-1.58419	-0.748519	-9.36038	2.48091e-14	5.45437e-13	22.156
FAM18B2	-1.61845	-0.584645	-9.35818	2.50523e-14	5.50167e-13	22.1463
RPL5	-1.52931	-0.482331	-9.35712	2.51695e-14	5.52121e-13	22.1417
SRGAP2	1.36308	0.447319	9.35464	2.54475e-14	5.57593e-13	22.1308
MUM1L1	-3.35349	0.0866055	-9.34674	2.63508e-14	5.76096e-13	22.0962
PEX7	-1.40011	-0.36074	-9.34614	2.64208e-14	5.76983e-13	22.0936
ZNF831	-2.71631	-0.254128	-9.34142	2.69783e-14	5.88499e-13	22.0729
TPT1	-1.60122	-0.635109	-9.33921	2.72437e-14	5.93627e-13	22.0632
ATXN2L	1.32975	0.307822	9.3378	2.74137e-14	5.96666e-13	22.057
COL21A1	-2.64996	-0.573488	-9.33527	2.77223e-14	6.02713e-13	22.0459
WBP4	-1.62803	1.25669	-9.33485	2.77733e-14	6.03153e-13	22.0441
CCDC102B	2.6566	2.30923	9.33193	2.81342e-14	6.10313e-13	22.0313
SNCAIP	-2.17022	-0.93641	-9.33155	2.81818e-14	6.10668e-13	22.0296
ALAS2	1.99804	-2.0278	9.32894	2.85085e-14	6.17065e-13	22.0182
GDF1	1.70709	-0.0232459	9.32846	2.85698e-14	6.17707e-13	22.0161
ANKAR	-1.2214	0.902142	-9.3228	2.92941e-14	6.32669e-13	21.9913
DDX60	-2.54938	0.416793	-9.32139	2.94772e-14	6.35921e-13	21.9851
BTBD1	-1.21421	0.222555	-9.31702	3.0052e-14	6.46896e-13	21.9659
NACC2	1.30784	-0.0759494	9.31438	3.04042e-14	6.53039e-13	21.9544
IL1B	-3.43818	-0.323546	-9.31393	3.04648e-14	6.53296e-13	21.9524
ELOVL7	-2.10412	-0.630848	-9.3138	3.04829e-14	6.53296e-13	21.9518
IGJ	-4.32564	-1.21457	-9.31314	3.05727e-14	6.54503e-13	21.9489
SLC30A4	-2.45678	-1.09621	-9.31177	3.0758e-14	6.57751e-13	21.9429
SSR1	-1.0169	-0.0895213	-9.30892	3.11473e-14	6.65349e-13	21.9305
PYGO2	1.0085	-0.00650749	9.307	3.14139e-14	6.70311e-13	21.922
RAD51C	-1.42146	-0.0619408	-9.30201	3.21151e-14	6.84527e-13	21.9002
COL22A1	-2.69828	-0.198271	-9.30147	3.21914e-14	6.85407e-13	21.8978
SVIL	-1.60973	-1.17339	-9.29769	3.27335e-14	6.95435e-13	21.8812
PGM1	-1.21035	-0.662358	-9.29597	3.29842e-14	6.99533e-13	21.8737
NPNT	-2.19337	-0.146636	-9.29587	3.29978e-14	6.99533e-13	21.8733
BNC2	-1.91526	-1.20633	-9.29548	3.3056e-14	7.00007e-13	21.8715
COX7A1	-1.97332	-1.09437	-9.29348	3.3349e-14	7.05448e-13	21.8628
TMED10	-1.1353	-0.659331	-9.28875	3.40538e-14	7.1958e-13	21.8421
MIB2	1.489	0.225978	9.28575	3.45096e-14	7.28425e-13	21.8289
FRZB	-2.17844	-0.822283	-9.2826	3.49933e-14	7.37837e-13	21.8151
PPT1	-1.26465	-0.856008	-9.27925	3.55159e-14	7.48051e-13	21.8004
SLC6A14	-2.00984	0.521132	-9.27841	3.56478e-14	7.50022e-13	21.7967
RPL21	-1.14921	-0.338426	-9.27588	3.60487e-14	7.57642e-13	21.7856
FGF7	-2.02314	0.0810713	-9.27511	3.61718e-14	7.59064e-13	21.7823
CDCA2	2.10786	1.9617	9.27497	3.61939e-14	7.59064e-13	21.7817
PIP5K1B	-2.42981	-1.26876	-9.26901	3.71619e-14	7.78531e-13	21.7555
ASF1B	1.63805	0.768708	9.26816	3.73016e-14	7.8062e-13	21.7518
LMO4	-1.6593	-0.991261	-9.2624	3.82641e-14	7.99907e-13	21.7265
COMMD6	-1.32692	0.000111671	-9.26016	3.86463e-14	8.07036e-13	21.7167
FAM50B	-1.58203	-1.00658	-9.25862	3.8909e-14	8.11654e-13	21.71
PEX6	1.74686	0.119781	9.2563	3.9312e-14	8.19189e-13	21.6998
CD58	-2.09096	0.057382	-9.25593	3.93754e-14	8.19637e-13	21.6982
EXOC3L1	1.58496	0.073606	9.24951	4.05097e-14	8.42352e-13	21.67
DQX1	1.96711	0.594789	9.24482	4.13587e-14	8.59094e-13	21.6495
FASTK	1.34889	0.585503	9.23709	4.27995e-14	8.87137e-13	21.6155
DOT1L	1.12317	0.32181	9.23038	4.40886e-14	9.12891e-13	21.5861
UBE2S	1.24129	0.0315946	9.21899	4.63689e-14	9.59092e-13	21.5362
PIGH	-1.56829	-0.464868	-9.21632	4.69194e-14	9.68795e-13	21.5245
GCSH	-1.38522	0.0722437	-9.21623	4.69371e-14	9.68795e-13	21.5241
GNAI3	-1.57971	-0.144703	-9.21528	4.71365e-14	9.71886e-13	21.5199
PIDD	1.51537	0.833235	9.21356	4.74955e-14	9.77863e-13	21.5124
LOC100133039	1.58859	-0.610931	9.21341	4.75263e-14	9.77863e-13	21.5117
PITPNC1	-1.58528	-1.41773	-9.2129	4.76341e-14	9.79051e-13	21.5095
SPAG7	-1.49811	-0.750519	-9.20772	4.87393e-14	9.99666e-13	21.4868
ENPP5	-1.92757	-0.509382	-9.20646	4.90111e-14	1.00419e-12	21.4813
ANKRD42	-1.46363	-0.0361977	-9.20398	4.95538e-14	1.01425e-12	21.4703
LOC283143	-1.93006	-1.11784	-9.20345	4.96685e-14	1.01553e-12	21.468
HECTD2	-1.77177	0.310153	-9.20202	4.9984e-14	1.02092e-12	21.4618
GSTZ1	-1.28281	-0.332103	-9.19926	5.06e-14	1.03242e-12	21.4496
GLIPR1	-1.82325	0.0861198	-9.1938	5.18377e-14	1.05547e-12	21.4257
DCTN6	-1.60425	-0.559728	-9.19088	5.25103e-14	1.0673e-12	21.4129
P2RY13	-1.54665	0.95962	-9.19081	5.25279e-14	1.0673e-12	21.4126
PRC1	1.53864	1.6006	9.18348	5.42597e-14	1.10135e-12	21.3804
LPHN2	-1.86946	-0.613607	-9.18325	5.43163e-14	1.10135e-12	21.3794
LRRK2	-2.18517	0.0753434	-9.18226	5.45546e-14	1.10504e-12	21.3751
IQSEC2	1.08418	0.190937	9.18086	5.48925e-14	1.10996e-12	21.369
TNFAIP8L1	1.16427	-0.342907	9.18079	5.49109e-14	1.10996e-12	21.3686
CACNA2D3	-2.10879	-0.566141	-9.17778	5.56473e-14	1.12369e-12	21.3554
HNMT	-1.95558	-0.562554	-9.17722	5.57836e-14	1.12528e-12	21.353
PTEN	-1.66568	-0.122119	-9.17463	5.64272e-14	1.13709e-12	21.3416
SEC11C	-2.26464	-0.210706	-9.17224	5.70275e-14	1.14703e-12	21.3311
C10orf107	-3.22811	-0.130354	-9.1722	5.7038e-14	1.14703e-12	21.331
ZNF250	1.06332	0.400946	9.16806	5.80935e-14	1.16706e-12	21.3128
LOC100132247	1.40726	1.09048	9.16745	5.825e-14	1.16789e-12	21.3101
MAMDC2	-2.52387	-1.04283	-9.16615	5.85866e-14	1.17335e-12	21.3044
SLC22A14	1.08487	-0.117681	9.16591	5.86496e-14	1.17341e-12	21.3034
KBTBD3	-1.64104	0.539941	-9.16491	5.89096e-14	1.17741e-12	21.299
EPC2	-1.08752	-0.00496241	-9.16285	5.94498e-14	1.187e-12	21.2899
UBE2Q2	-1.68662	-0.292429	-9.16114	5.99004e-14	1.19477e-12	21.2824
NOP58	1.3047	1.83706	9.15556	6.13985e-14	1.22341e-12	21.258
PLEKHN1	2.29987	0.502858	9.15423	6.17609e-14	1.22937e-12	21.2521
PPP1R14B	1.40233	0.592262	9.14823	6.3426e-14	1.26124e-12	21.2258
LOC399851	1.47412	0.928336	9.14546	6.42064e-14	1.27469e-12	21.2137
RNASEH2A	1.04156	0.395411	9.14537	6.42329e-14	1.27469e-12	21.2132
L3MBTL3	-1.8244	0.102531	-9.14422	6.45622e-14	1.27993e-12	21.2082
CBX8	1.37827	1.0128	9.14335	6.48114e-14	1.28357e-12	21.2044
LRFN5	-1.88392	-0.676648	-9.14304	6.49e-14	1.28402e-12	21.203
AMY1C	-1.66248	1.47826	-9.14262	6.50203e-14	1.2851e-12	21.2012
CEP152	1.80451	2.31722	9.1401	6.575e-14	1.29822e-12	21.1901
TELO2	1.34424	0.164826	9.13966	6.58787e-14	1.29944e-12	21.1882
ALDH7A1	-1.57491	-0.567749	-9.13579	6.70172e-14	1.31999e-12	21.1712
TDP2	-1.3814	-0.880225	-9.13566	6.70552e-14	1.31999e-12	21.1706
MPZL2	-1.81215	-1.19312	-9.13264	6.79586e-14	1.33643e-12	21.1574
SMAD4	-1.52759	-0.640313	-9.13127	6.83721e-14	1.34321e-12	21.1514
SOX12	1.70335	0.559968	9.12781	6.94289e-14	1.3626e-12	21.1362
GSTM3	-1.77982	-1.72557	-9.12723	6.96077e-14	1.36474e-12	21.1336
RRAGA	-1.012	-0.388062	-9.12293	7.09441e-14	1.38816e-12	21.1148
DACT3	-1.3516	-1.16779	-9.12254	7.10674e-14	1.38919e-12	21.1131
RXRA	1.3026	-0.615263	9.12109	7.15246e-14	1.39673e-12	21.1067
SCAF1	1.07528	-0.109019	9.11355	7.39523e-14	1.44197e-12	21.0736
EIF4G3	1.24316	0.990774	9.11344	7.39887e-14	1.44197e-12	21.0731
RPS27L	-1.63588	-0.134479	-9.10795	7.58115e-14	1.47602e-12	21.049
EPS8L2	1.49846	0.128627	9.10745	7.59781e-14	1.4778e-12	21.0469
MDM4	1.1975	0.399363	9.10365	7.72678e-14	1.50139e-12	21.0302
LCP1	-2.23947	-0.221896	-9.10279	7.75645e-14	1.50566e-12	21.0264
HSBP1	-1.15841	-0.0419224	-9.10072	7.82782e-14	1.51684e-12	21.0173
NARFL	1.23528	0.114118	9.10054	7.83403e-14	1.51684e-12	21.0165
GSG2	1.80076	1.60596	9.10022	7.84522e-14	1.51684e-12	21.0151
KDELR3	-1.99497	-0.982829	-9.10011	7.84915e-14	1.51684e-12	21.0146
SLIT2	-1.85051	-0.894256	-9.1	7.85279e-14	1.51684e-12	21.0142
PCYOX1	-1.47135	-0.886895	-9.09612	7.98903e-14	1.54163e-12	20.9971
APPBP2	-1.61094	-0.583714	-9.09282	8.10646e-14	1.56275e-12	20.9827
TM9SF3	-1.3019	0.252062	-9.09238	8.12231e-14	1.56426e-12	20.9807
HIAT1	-1.40809	-0.390769	-9.08981	8.21553e-14	1.58066e-12	20.9694
ANAPC13	-1.32664	-0.135052	-9.08484	8.39847e-14	1.61427e-12	20.9476
CLSPN	2.83197	1.09188	9.08284	8.47291e-14	1.62698e-12	20.9389
C7orf50	1.15645	-0.430706	9.0768	8.70296e-14	1.66952e-12	20.9123
BTG2	-2.07062	-0.69858	-9.07655	8.71237e-14	1.66969e-12	20.9112
CRYL1	-1.47246	-0.555926	-9.0761	8.73e-14	1.67143e-12	20.9092
POLR2H	1.11396	0.647458	9.07468	8.78492e-14	1.6803e-12	20.903
SDHD	-1.49598	-0.777357	-9.07211	8.88542e-14	1.69786e-12	20.8918
MTFMT	-1.56703	-0.612699	-9.07069	8.94144e-14	1.7069e-12	20.8855
MTM1	-1.73002	0.22632	-9.06763	9.06354e-14	1.72852e-12	20.8721
CLUL1	-2.26371	-0.590144	-9.06467	9.18326e-14	1.74965e-12	20.8591
C9orf46	-1.77959	-0.579342	-9.06322	9.24234e-14	1.75919e-12	20.8527
LRRC34	-2.49031	0.151541	-9.06139	9.31774e-14	1.77182e-12	20.8447
PHTF2	1.0947	0.704315	9.06077	9.3434e-14	1.77497e-12	20.842
RAC3	1.43191	0.341849	9.06017	9.36827e-14	1.77797e-12	20.8393
RDM1	2.22369	1.37313	9.05737	9.4853e-14	1.79844e-12	20.827
TP63	-2.75293	-2.86899	-9.05481	9.59344e-14	1.81718e-12	20.8158
NLRP3	-1.63113	0.723346	-9.05259	9.6884e-14	1.83339e-12	20.806
IFNA4	1.40087	0.216727	9.04913	9.83795e-14	1.85989e-12	20.7909
POC1A	1.51669	0.489918	9.04609	9.97112e-14	1.88325e-12	20.7775
TLR3	-2.70607	-0.973701	-9.04463	1.00362e-13	1.89371e-12	20.7711
EIF1AY	-2.43785	-0.329046	-9.04366	1.00794e-13	1.90003e-12	20.7668
LOC113230	1.37711	0.352365	9.04058	1.02178e-13	1.92243e-12	20.7533
GALNT12	-3.14159	-0.983337	-9.03886	1.02957e-13	1.93522e-12	20.7458
FAM107A	-1.72314	-1.7317	-9.03827	1.03229e-13	1.93846e-12	20.7432
HIP1	1.10132	-0.250543	9.03352	1.05426e-13	1.97547e-12	20.7223
SUGT1P3	-1.6194	-0.479137	-9.03335	1.05503e-13	1.97547e-12	20.7216
SRBD1	-1.46827	0.219737	-9.02809	1.07993e-13	2.01823e-12	20.6985
BIRC5	2.52962	2.52452	9.02651	1.08753e-13	2.0305e-12	20.6915
HCG23	-2.20375	-0.997891	-9.02177	1.11058e-13	2.07156e-12	20.6708
ITM2C	-1.04691	-1.05964	-9.02008	1.11896e-13	2.08522e-12	20.6633
NT5E	-1.882	-0.969826	-9.01236	1.15789e-13	2.15571e-12	20.6294
HCG26	-2.21702	-0.461566	-9.01198	1.15983e-13	2.15725e-12	20.6278
RASD1	-2.19242	-0.431805	-9.0072	1.18467e-13	2.20137e-12	20.6068
RNASEH2B	-1.7141	0.0114551	-9.00607	1.19063e-13	2.21035e-12	20.6018
GPRASP2	-1.31883	-0.652895	-9.00568	1.19269e-13	2.21208e-12	20.6001
CCDC85C	1.20284	0.331148	9.00473	1.19774e-13	2.21934e-12	20.5959
PION	-1.39385	0.892627	-9.00136	1.21575e-13	2.25057e-12	20.5811
UBL3	-1.02559	0.223113	-9.00084	1.21854e-13	2.25361e-12	20.5789
SGIP1	-1.77275	0.849154	-9.0003	1.22147e-13	2.25666e-12	20.5765
RERG	-1.6687	-0.531801	-8.99889	1.2291e-13	2.26671e-12	20.5703
GAS2L3	2.10694	0.702795	8.99742	1.23716e-13	2.27943e-12	20.5638
TPM2	-2.02737	-1.35341	-8.9964	1.24274e-13	2.28756e-12	20.5594
ARHGAP39	1.49199	0.570612	8.99593	1.24537e-13	2.29023e-12	20.5573
B3GALTL	-1.15075	-0.354687	-8.99506	1.25015e-13	2.29688e-12	20.5535
HERC2	1.07694	0.214036	8.99145	1.27034e-13	2.33179e-12	20.5376
CCDC75	1.53377	0.391092	8.99097	1.27304e-13	2.33455e-12	20.5355
LOC100507387	-2.22343	-0.838072	-8.98995	1.27878e-13	2.34287e-12	20.5311
DICER1-AS	1.47134	1.26105	8.98583	1.30238e-13	2.38165e-12	20.5129
PRIM2	-1.86768	-1.04603	-8.98028	1.33482e-13	2.43653e-12	20.4886
PHYHD1	-1.59255	-1.18634	-8.98027	1.33488e-13	2.43653e-12	20.4885
IGSF6	-2.16222	0.832233	-8.9739	1.37307e-13	2.49925e-12	20.4606
CCDC78	2.4066	2.23053	8.97265	1.38072e-13	2.50864e-12	20.4551
USP42	1.04516	0.0506515	8.97264	1.3808e-13	2.50864e-12	20.455
EPS15	-1.42908	0.133567	-8.97176	1.38618e-13	2.51608e-12	20.4512
SFRP2	-2.47932	-2.29945	-8.97055	1.39361e-13	2.52723e-12	20.4459
CENPO	1.52136	1.2464	8.9694	1.40079e-13	2.5379e-12	20.4408
TOPBP1	1.60505	1.4352	8.96843	1.40681e-13	2.54645e-12	20.4365
FBXO44	1.33975	-0.123046	8.96728	1.41401e-13	2.55711e-12	20.4315
MCEE	-1.41943	0.0714865	-8.96578	1.4234e-13	2.57172e-12	20.4249
ZBTB7B	1.33648	0.170706	8.96377	1.43616e-13	2.58998e-12	20.4161
HMGA1	1.32785	0.287139	8.96306	1.44072e-13	2.59581e-12	20.4129
MYOF	-1.73461	-1.60701	-8.96277	1.44256e-13	2.59673e-12	20.4117
IPO9	1.10838	0.0784576	8.96233	1.44537e-13	2.5994e-12	20.4098
RUNDC2C	1.02018	-0.39189	8.9609	1.45454e-13	2.61349e-12	20.4035
HINT1	-1.61564	-0.229373	-8.95903	1.46664e-13	2.63063e-12	20.3953
RILPL2	-1.28688	-1.06261	-8.95901	1.46676e-13	2.63063e-12	20.3952
ADI1	-1.47402	-0.587421	-8.95867	1.46901e-13	2.63224e-12	20.3937
FBLN1	-1.47381	-1.5618	-8.95797	1.47358e-13	2.63801e-12	20.3906
JKAMP	-1.7811	0.0659824	-8.9577	1.47537e-13	2.6388e-12	20.3894
GSTO1	-1.38864	-0.58829	-8.95693	1.48038e-13	2.64294e-12	20.386
NDRG2	-1.1758	-1.97096	-8.95329	1.50448e-13	2.68351e-12	20.37
HILPDA	2.5825	0.070893	8.95225	1.51141e-13	2.69342e-12	20.3655
KANK4	-2.84289	-2.73393	-8.95181	1.51433e-13	2.69617e-12	20.3636
TTC21A	1.62108	1.29987	8.94969	1.52867e-13	2.71922e-12	20.3542
CDC42SE2	-1.24856	-0.394812	-8.94904	1.53305e-13	2.72454e-12	20.3514
C9orf156	-1.09408	-0.137968	-8.94812	1.53933e-13	2.73321e-12	20.3474
LOC100507265	-1.73458	-0.352505	-8.94653	1.55024e-13	2.7476e-12	20.3404
RRAS2	-1.08922	-0.407791	-8.94418	1.56644e-13	2.7738e-12	20.3301
C3orf14	-3.17936	-0.2851	-8.94195	1.58203e-13	2.79888e-12	20.3203
CYB5R4	-1.95752	0.148824	-8.93953	1.59912e-13	2.82656e-12	20.3096
SLC12A4	-1.35774	-1.61653	-8.93579	1.6258e-13	2.87112e-12	20.2932
HLA-B	-1.36637	-1.50648	-8.92977	1.66979e-13	2.94615e-12	20.2668
DNAJC5	1.22701	0.247788	8.92878	1.67714e-13	2.95645e-12	20.2624
ZNF185	-1.86497	-1.22385	-8.92792	1.68354e-13	2.96506e-12	20.2587
LIX1	-3.1635	-1.98547	-8.92694	1.69091e-13	2.97537e-12	20.2543
ENPP2	-2.76726	-1.54469	-8.92354	1.71661e-13	3.01788e-12	20.2394
EFHA2	-2.12356	-0.337508	-8.92045	1.74026e-13	3.05396e-12	20.2258
CREBL2	-1.31403	-0.518742	-8.91889	1.75237e-13	3.0697e-12	20.219
TAOK2	1.21355	0.303468	8.91755	1.76282e-13	3.08351e-12	20.2131
LOC100128420	-2.49787	0.317285	-8.91747	1.7634e-13	3.08351e-12	20.2127
SAFB	1.17608	0.08614	8.9104	1.81956e-13	3.17887e-12	20.1817
EMCN	-2.19666	-0.585607	-8.90981	1.82437e-13	3.18443e-12	20.1791
CENPT	1.48722	0.632076	8.90886	1.83203e-13	3.19494e-12	20.1749
CNRIP1	-2.20192	-1.19962	-8.90529	1.86125e-13	3.24302e-12	20.1593
ADCY9	1.21737	-0.712157	8.90316	1.87891e-13	3.26876e-12	20.1499
CASP2	1.15818	0.0526452	8.90311	1.87937e-13	3.26876e-12	20.1497
SAMSN1	-2.13489	0.374655	-8.90212	1.88759e-13	3.28015e-12	20.1453
C21orf7	-1.84779	-0.361825	-8.90169	1.89123e-13	3.28158e-12	20.1434
EPB42	1.92643	-0.406661	8.90162	1.89177e-13	3.28158e-12	20.1431
FGL2	-2.20521	-0.15367	-8.90122	1.89517e-13	3.28457e-12	20.1414
CPA6	-2.88216	-3.02434	-8.89954	1.90934e-13	3.3062e-12	20.134
DDN	1.08639	0.156461	8.89733	1.92812e-13	3.33577e-12	20.1243
FBN1	-1.82807	-0.378354	-8.89545	1.94427e-13	3.36073e-12	20.116
TNPO1	-1.43911	-0.492384	-8.89396	1.95718e-13	3.38006e-12	20.1095
DEFA3	3.17015	-3.89336	8.89146	1.97901e-13	3.41475e-12	20.0985
PTRHD1	-1.1874	0.389333	-8.891	1.98305e-13	3.4187e-12	20.0965
PSMB5	-1.05013	-0.397089	-8.89022	1.98993e-13	3.42755e-12	20.093
RBM12B	1.12779	0.609728	8.88867	2.00362e-13	3.44809e-12	20.0862
TTLL5	1.36011	-0.0131295	8.88651	2.02288e-13	3.47819e-12	20.0768
NDN	-1.66657	-1.00763	-8.88521	2.03462e-13	3.49529e-12	20.071
TMEM9B	-1.31373	-0.600757	-8.88439	2.04203e-13	3.50494e-12	20.0674
LTBP1	-1.84827	-0.507711	-8.8795	2.08674e-13	3.57542e-12	20.046
C20orf165	1.11183	0.206347	8.87899	2.0915e-13	3.58022e-12	20.0437
BTF3P11	-1.6649	-0.496175	-8.87863	2.09485e-13	3.58022e-12	20.0421
KIF4A	2.09791	2.01462	8.87861	2.09503e-13	3.58022e-12	20.0421
SETBP1	-1.35162	-0.579513	-8.87734	2.10683e-13	3.59723e-12	20.0365
SH3BGR	-1.85044	-0.791564	-8.87639	2.11574e-13	3.60931e-12	20.0323
MGC24103	-2.35641	-1.24514	-8.87554	2.12376e-13	3.61918e-12	20.0286
GLRB	-2.55448	-0.319396	-8.87538	2.12523e-13	3.61918e-12	20.0279
SOCS2	-1.89352	-0.73015	-8.87493	2.12954e-13	3.62337e-12	20.0259
FST	-2.88237	-1.49998	-8.87319	2.14604e-13	3.64827e-12	20.0182
SMYD4	1.08041	-0.23623	8.87268	2.15083e-13	3.65324e-12	20.016
ARHGEF3	-1.57844	-0.390765	-8.87083	2.16857e-13	3.67443e-12	20.0079
ANO10	1.06981	0.324211	8.87079	2.16894e-13	3.67443e-12	20.0077
RAP1A	-1.92875	-0.606864	-8.86963	2.18013e-13	3.69019e-12	20.0026
FZD7	-2.02023	-1.08601	-8.86744	2.20144e-13	3.72304e-12	19.993
MBNL2	-2.18118	-0.227296	-8.86593	2.2162e-13	3.74477e-12	19.9864
GPR65	-1.9392	0.79018	-8.86497	2.2257e-13	3.75757e-12	19.9821
CPT1B	1.3769	1.42225	8.86276	2.24756e-13	3.79121e-12	19.9724
COL11A2	1.55224	1.51997	8.86217	2.25346e-13	3.79788e-12	19.9698
CHST4	1.45554	0.384634	8.86179	2.25725e-13	3.80099e-12	19.9682
RHOA	-1.01619	-0.622532	-8.85721	2.30357e-13	3.87565e-12	19.9481
DKFZP586K1520	-1.81993	-1.47505	-8.8546	2.33039e-13	3.91742e-12	19.9366
CPEB2	-1.15635	-0.236581	-8.85334	2.34346e-13	3.93263e-12	19.9311
TAF8	1.13555	-0.290278	8.85293	2.34773e-13	3.93642e-12	19.9293
PPCS	-1.2198	-0.0327699	-8.85104	2.36757e-13	3.96441e-12	19.9209
MGC10814	1.43657	-0.366738	8.85095	2.36847e-13	3.96441e-12	19.9205
LOC441455	1.22571	0.469864	8.84839	2.39548e-13	4.00618e-12	19.9093
FAM193B	2.07124	0.823008	8.84656	2.41499e-13	4.03537e-12	19.9013
N4BP2L1	-1.69675	-0.69935	-8.84511	2.43066e-13	4.05809e-12	19.8949
PEX11G	-1.13073	-0.763111	-8.84433	2.43901e-13	4.06855e-12	19.8915
HLA-DRB1	-1.78607	-0.829097	-8.84305	2.45288e-13	4.08819e-12	19.8859
STK17B	-1.5698	-0.204803	-8.84082	2.47732e-13	4.11902e-12	19.876
DNAJB5	-1.62107	-1.13033	-8.84062	2.47948e-13	4.11902e-12	19.8752
GBP5	-2.23026	0.620397	-8.84059	2.47979e-13	4.11902e-12	19.8751
TMEM168	-1.46421	0.528866	-8.83794	2.50918e-13	4.1643e-12	19.8634
CSF2RA	-1.85822	-0.558764	-8.83708	2.5187e-13	4.17656e-12	19.8596
GLI1	-2.00428	-0.0313936	-8.83624	2.52818e-13	4.18873e-12	19.8559
HIST1H2AL	2.47629	0.250607	8.83311	2.56352e-13	4.2419e-12	19.8422
DHX37	1.41245	0.171033	8.83301	2.56461e-13	4.2419e-12	19.8417
BEND6	-1.61991	0.863813	-8.83165	2.58016e-13	4.26402e-12	19.8358
DDIT4	2.056	-0.940097	8.82984	2.60096e-13	4.29477e-12	19.8278
C11orf9	1.55729	0.219461	8.82274	2.68412e-13	4.42835e-12	19.7966
PSMA4	-1.2606	0.131362	-8.82242	2.68794e-13	4.43091e-12	19.7952
SPCS1	-1.20811	-0.517294	-8.82172	2.6963e-13	4.44095e-12	19.7922
MESDC2	-1.26627	-0.354806	-8.821	2.70496e-13	4.45147e-12	19.789
RPL13P5	1.70813	-0.17524	8.81919	2.72679e-13	4.48362e-12	19.781
PER3	-1.95628	-0.756102	-8.81841	2.73626e-13	4.49542e-12	19.7776
PIGQ	1.03593	-0.0706067	8.81613	2.76403e-13	4.53722e-12	19.7676
HNRPDL	-1.17928	0.398175	-8.81527	2.77455e-13	4.55068e-12	19.7638
CA1	2.49615	-0.303897	8.81434	2.78604e-13	4.5657e-12	19.7597
LOC388152	1.31669	0.400122	8.81408	2.78923e-13	4.56711e-12	19.7586
AKTIP	-1.91153	-0.605369	-8.81002	2.83997e-13	4.6463e-12	19.7407
HLA-DRB3	-1.74654	-1.01945	-8.80406	2.91608e-13	4.76682e-12	19.7145
KLF8	-2.0361	-1.22097	-8.80079	2.95864e-13	4.83236e-12	19.7002
MLXIP	1.09315	-0.251129	8.79784	2.99757e-13	4.89187e-12	19.6872
ANPEP	-2.6232	-1.67128	-8.79679	3.01163e-13	4.91072e-12	19.6826
ADAMTS8	-1.36768	-1.55996	-8.79473	3.03922e-13	4.95157e-12	19.6736
SQRDL	-1.92943	-0.881113	-8.7906	3.09543e-13	5.03896e-12	19.6554
MYBL2	1.8301	1.03345	8.78895	3.11828e-13	5.07193e-12	19.6481
EPB41L3	-2.05808	-0.83134	-8.78506	3.17247e-13	5.15579e-12	19.6311
NLGN4Y	-1.57832	-0.58864	-8.78272	3.20565e-13	5.20539e-12	19.6208
NAALADL1	-1.51125	-1.22737	-8.78216	3.21362e-13	5.21401e-12	19.6183
CCNH	-1.63368	0.0273131	-8.77797	3.27392e-13	5.30454e-12	19.5999
MST4	-2.14972	-0.380002	-8.7779	3.27484e-13	5.30454e-12	19.5996
JPH2	-1.16833	-1.15233	-8.77672	3.29211e-13	5.32811e-12	19.5944
GLTPD1	1.07883	-0.091456	8.77501	3.31707e-13	5.36406e-12	19.5869
SYT6	-1.73351	-0.263841	-8.77196	3.36239e-13	5.42838e-12	19.5735
PSMB9	-1.77396	-0.913762	-8.76902	3.40645e-13	5.49497e-12	19.5606
USP16	-1.1262	2.14892	-8.76481	3.47075e-13	5.58947e-12	19.5421
LOC100506668	1.15837	0.363991	8.76185	3.51658e-13	5.65398e-12	19.5291
ZNF623	1.6539	0.72677	8.7608	3.53303e-13	5.67576e-12	19.5245
RASL10B	1.29726	-1.30214	8.75939	3.55516e-13	5.70663e-12	19.5183
AGPAT9	-2.10694	-0.766142	-8.75906	3.5604e-13	5.71035e-12	19.5168
STX6	1.2098	0.312183	8.75855	3.5685e-13	5.71845e-12	19.5146
NOL8	1.3888	1.79269	8.75815	3.57472e-13	5.71926e-12	19.5129
ERGIC2	-1.23276	0.582154	-8.75527	3.62082e-13	5.78828e-12	19.5002
LOC642852	1.33618	0.320926	8.75116	3.6874e-13	5.8851e-12	19.4821
CORIN	-2.34527	-0.768485	-8.74833	3.73401e-13	5.95163e-12	19.4697
NBPF9	1.94176	0.462113	8.74826	3.73517e-13	5.95163e-12	19.4694
SYNDIG1	-2.11769	-1.38436	-8.74588	3.7747e-13	6.00485e-12	19.459
C9orf100	1.69132	0.80851	8.74437	3.80014e-13	6.0404e-12	19.4523
LOC730102	-1.98461	-0.0155459	-8.74335	3.81732e-13	6.06278e-12	19.4478
SNCB	1.78864	0.790743	8.74095	3.85818e-13	6.12272e-12	19.4373
LOC100506870	-2.16827	-1.16095	-8.73992	3.8759e-13	6.14585e-12	19.4328
KCNJ14	2.21133	0.177631	8.73794	3.91018e-13	6.19518e-12	19.424
ND2	1.9782	0.520515	8.73668	3.93199e-13	6.2247e-12	19.4185
CREG1	-1.3837	-0.515281	-8.73182	4.01778e-13	6.35537e-12	19.3972
DIO3OS	-2.47376	-0.283732	-8.71773	4.27689e-13	6.75432e-12	19.3353
CCDC82	-1.3898	0.698181	-8.71541	4.32121e-13	6.81331e-12	19.3251
DNAJB9	-1.52203	-0.542207	-8.71217	4.38369e-13	6.90625e-12	19.3108
USO1	-1.646	1.14149	-8.71177	4.39154e-13	6.91305e-12	19.3091
IMPACT	-1.25488	0.0342185	-8.70662	4.49313e-13	7.06161e-12	19.2864
KBTBD11	-1.90293	-0.82845	-8.70642	4.497e-13	7.06202e-12	19.2856
ARF4	-1.1928	-0.0591006	-8.70516	4.52223e-13	7.09594e-12	19.28
LCK	-1.97087	-0.55454	-8.70473	4.53086e-13	7.10379e-12	19.2781
HGS	1.09067	0.0644835	8.7003	4.62079e-13	7.239e-12	19.2587
KANK1	-1.4918	-0.965807	-8.69917	4.64398e-13	7.2695e-12	19.2537
LEPROTL1	-1.1267	-0.375557	-8.69784	4.67162e-13	7.30692e-12	19.2478
MYL9	-1.77024	-1.66115	-8.6973	4.68272e-13	7.31843e-12	19.2455
CCDC11	2.73406	1.19278	8.69475	4.73602e-13	7.39582e-12	19.2343
PLK1	1.42049	0.840005	8.69342	4.76399e-13	7.43357e-12	19.2285
DFNA5	-2.18622	-0.730391	-8.69268	4.77966e-13	7.45091e-12	19.2252
KPNA5	-1.55999	1.06247	-8.69254	4.78272e-13	7.45091e-12	19.2246
COL13A1	-2.69451	-1.20113	-8.6898	4.84118e-13	7.53598e-12	19.2125
NINJ2	-1.43778	-0.421446	-8.68861	4.86677e-13	7.56979e-12	19.2073
MFSD1	-1.31954	-0.301104	-8.68818	4.8762e-13	7.57844e-12	19.2054
AMOTL2	-1.64628	-0.228708	-8.68732	4.8947e-13	7.60116e-12	19.2017
CCDC150	2.25445	0.951022	8.687	4.90184e-13	7.60621e-12	19.2002
MAP2K4	-1.00818	0.311369	-8.68542	4.93619e-13	7.65345e-12	19.1933
PRMT6	-1.61929	-0.349701	-8.68389	4.96986e-13	7.69955e-12	19.1866
SNX4	-1.81314	0.279315	-8.68314	4.98644e-13	7.71913e-12	19.1833
SMARCA1	-1.85417	0.267284	-8.67721	5.11938e-13	7.91273e-12	19.1572
FERMT2	-2.26406	-0.227473	-8.6772	5.11959e-13	7.91273e-12	19.1572
CMTM7	1.31285	-0.245834	8.67427	5.18653e-13	8.00986e-12	19.1443
IL11	2.13028	1.72769	8.6727	5.2229e-13	8.05966e-12	19.1374
OCIAD1	-1.21338	-0.0806368	-8.67182	5.2433e-13	8.08476e-12	19.1335
NRP1	1.1891	0.638309	8.66471	5.41135e-13	8.33731e-12	19.1023
CRISPLD1	-3.11431	-1.14799	-8.66337	5.44364e-13	8.38047e-12	19.0964
ADAMTS9-AS2	-2.09166	-1.47881	-8.66248	5.46514e-13	8.40695e-12	19.0925
TMEM130	-1.89105	-0.542605	-8.66217	5.47277e-13	8.41208e-12	19.0911
RAB9B	-1.99078	-0.966286	-8.66157	5.48728e-13	8.42776e-12	19.0885
LYRM5	-2.04163	0.258545	-8.66109	5.49891e-13	8.43899e-12	19.0864
TK1	2.15894	1.00462	8.65925	5.54395e-13	8.50145e-12	19.0783
GSTM5	-1.54281	-1.69374	-8.65589	5.6273e-13	8.62251e-12	19.0636
KBTBD4	-1.21437	-0.495496	-8.6503	5.76879e-13	8.83238e-12	19.039
C19orf55	1.18437	0.0501005	8.64921	5.79654e-13	8.86101e-12	19.0342
FAM189A2	-2.29941	-0.889464	-8.64783	5.83226e-13	8.90866e-12	19.0281
MEX3A	2.44564	1.10193	8.64698	5.85429e-13	8.93533e-12	19.0244
LY75	-1.90615	-1.18498	-8.64271	5.96641e-13	9.09935e-12	19.0056
C8orf59	1.76443	1.37797	8.63716	6.115e-13	9.31145e-12	18.9813
RIOK2	-1.02489	0.514529	-8.63534	6.1647e-13	9.374e-12	18.9732
ST3GAL6	-1.83116	-0.332384	-8.6353	6.16566e-13	9.374e-12	18.9731
TNPO2	1.32811	-0.268109	8.6343	6.1933e-13	9.40872e-12	18.9687
HLA-DRB5	-1.78915	-0.981303	-8.62663	6.40752e-13	9.71906e-12	18.935
CGRRF1	-1.55675	-0.299211	-8.62399	6.48301e-13	9.8255e-12	18.9234
ITPR1	-2.42944	-0.889222	-8.62383	6.48773e-13	9.8255e-12	18.9227
SUGP2	1.12443	-0.0217029	8.62138	6.55871e-13	9.92531e-12	18.9119
RPL3	-1.21215	-0.489244	-8.61769	6.66683e-13	1.00733e-11	18.8957
HLA-DQA2	-1.95118	-0.485647	-8.61605	6.71566e-13	1.01393e-11	18.8885
NMT2	-1.06453	-0.411932	-8.6122	6.83135e-13	1.0306e-11	18.8716
HOXB6	2.19348	-1.66056	8.61064	6.87873e-13	1.03695e-11	18.8647
LOC339316	-3.59844	0.444141	-8.61024	6.89108e-13	1.03801e-11	18.863
UCN	1.79184	1.23212	8.60742	6.97765e-13	1.05024e-11	18.8506
BCOR	1.11188	0.67283	8.60175	7.15543e-13	1.07617e-11	18.8257
CSNK1G2	1.48433	0.116091	8.60083	7.18478e-13	1.07924e-11	18.8216
TOMM20	-1.09014	-0.210529	-8.60077	7.18688e-13	1.07924e-11	18.8213
PSPN	1.03789	-0.0163317	8.5988	7.25003e-13	1.08706e-11	18.8127
PAOX	-1.70891	0.201675	-8.5982	7.26926e-13	1.08911e-11	18.8101
WRB	-1.72362	-0.500608	-8.59669	7.318e-13	1.09557e-11	18.8034
KLF4	-1.72539	-0.256239	-8.5926	7.45218e-13	1.11463e-11	18.7855
SOLH	1.26862	0.312569	8.59246	7.45669e-13	1.11463e-11	18.7849
TPRN	1.48603	0.370493	8.58508	7.7049e-13	1.15085e-11	18.7524
BMPR2	-1.07618	-0.152049	-8.58388	7.74625e-13	1.15533e-11	18.7471
FAM156A	1.07955	1.39286	8.58386	7.7467e-13	1.15533e-11	18.7471
PCNP	-1.65355	-0.221703	-8.58151	7.82797e-13	1.16656e-11	18.7368
KLF1	1.25877	-0.196533	8.58107	7.84321e-13	1.16795e-11	18.7348
SLAMF1	-1.93928	-0.327958	-8.57769	7.96203e-13	1.18474e-11	18.7199
AIM1	-1.65938	-0.198395	-8.57457	8.07276e-13	1.2003e-11	18.7063
STAMBP	-1.19749	-0.15245	-8.57319	8.12236e-13	1.20676e-11	18.7002
PTPRN2	-2.1398	-0.683865	-8.56911	8.27083e-13	1.22789e-11	18.6823
CLP1	-1.01911	-0.119181	-8.56834	8.29913e-13	1.23115e-11	18.6789
ALDH3A2	-1.44871	-1.42565	-8.56728	8.33844e-13	1.23605e-11	18.6742
RGS11	1.9002	0.863376	8.5585	8.66954e-13	1.28318e-11	18.6357
STAM	-1.15719	-0.297853	-8.55532	8.79298e-13	1.29941e-11	18.6217
QPCT	-2.51739	-0.570474	-8.55516	8.79906e-13	1.29941e-11	18.621
LOC100509196	1.25159	-0.528079	8.55495	8.80717e-13	1.29962e-11	18.6201
VGLL3	-1.85534	-0.431755	-8.55345	8.86602e-13	1.30732e-11	18.6135
KLRG2	2.68304	0.206079	8.55148	8.94404e-13	1.31783e-11	18.6048
PPP1R3F	1.02177	0.025772	8.55046	8.98446e-13	1.32279e-11	18.6003
PDCD7	1.14505	-0.428403	8.55023	8.9936e-13	1.32314e-11	18.5993
SNAPC4	1.03045	0.658186	8.54885	9.04905e-13	1.3303e-11	18.5932
MEIS2	-2.07061	-1.73803	-8.54782	9.09062e-13	1.33441e-11	18.5887
C1orf54	-1.53018	-0.623641	-8.5458	9.17224e-13	1.34538e-11	18.5799
RNF111	-1.53045	-0.520283	-8.54382	9.25334e-13	1.35626e-11	18.5711
AIF1	-1.8517	0.225788	-8.5427	9.29944e-13	1.36199e-11	18.5662
FAM203A	1.48014	0.234424	8.53595	9.58217e-13	1.4013e-11	18.5366
NUDT7	-2.30934	-0.637297	-8.53544	9.60386e-13	1.40343e-11	18.5343
KHSRP	1.46324	0.0296145	8.52979	9.84782e-13	1.438e-11	18.5095
GHRLOS	1.68357	0.712845	8.52901	9.88199e-13	1.44192e-11	18.5061
RBM15	1.41747	0.212746	8.52882	9.89028e-13	1.44205e-11	18.5052
B3GALNT1	-1.74511	-0.269092	-8.52818	9.91849e-13	1.44509e-11	18.5024
CDR2L	1.41605	-0.023048	8.52726	9.95897e-13	1.4499e-11	18.4984
PJA2	-1.73365	-0.0991127	-8.52652	9.99172e-13	1.45333e-11	18.4951
RPL41	-1.3182	-0.144206	-8.5263	1.00015e-12	1.45333e-11	18.4942
SYNGAP1	1.64754	0.368864	8.52622	1.00048e-12	1.45333e-11	18.4938
LARGE	-1.423	-1.01423	-8.52272	1.01618e-12	1.47504e-11	18.4784
C2orf43	-2.40685	-0.985552	-8.52255	1.01695e-12	1.47506e-11	18.4777
DDR2	-1.75989	-0.641544	-8.52206	1.01912e-12	1.47712e-11	18.4756
HLA-C	-1.26292	-1.1638	-8.52166	1.02096e-12	1.47869e-11	18.4738
TMEM167B	-1.1967	-0.457115	-8.51896	1.03326e-12	1.49539e-11	18.4619
DIMT1	-1.14217	-0.36488	-8.51863	1.03476e-12	1.49647e-11	18.4605
ILK	-1.18097	-0.843014	-8.51843	1.03568e-12	1.49669e-11	18.4596
DCTD	-1.00588	-0.829432	-8.51728	1.04099e-12	1.50324e-11	18.4546
HS3ST3A1	-1.99992	-1.35748	-8.51711	1.04178e-12	1.50328e-11	18.4538
SKP1	-1.32877	-0.714334	-8.51684	1.04301e-12	1.50394e-11	18.4526
CUL4A	-1.05452	-0.261415	-8.5165	1.04461e-12	1.50509e-11	18.4511
GPR124	-1.40689	-1.08608	-8.51634	1.04534e-12	1.50509e-11	18.4504
ZDHHC2	-1.77235	-0.741925	-8.51196	1.06585e-12	1.53236e-11	18.4312
CLCN7	1.15151	0.0889457	8.50925	1.07873e-12	1.54975e-11	18.4193
GBP2	-1.71459	-0.826914	-8.5052	1.0983e-12	1.5767e-11	18.4015
TMEM63B	1.16462	0.439479	8.50347	1.10677e-12	1.58769e-11	18.3939
CAB39	-1.21353	-0.123125	-8.50312	1.10848e-12	1.58898e-11	18.3924
TTC30A	-1.53933	0.238724	-8.50198	1.1141e-12	1.59588e-11	18.3874
F12	2.36919	0.726653	8.50089	1.11953e-12	1.60248e-11	18.3826
UBASH3A	-1.93371	-0.51816	-8.49728	1.1376e-12	1.62596e-11	18.3667
A2M	-2.5811	-0.923764	-8.49559	1.14618e-12	1.63703e-11	18.3593
MXD3	1.47357	0.734594	8.49344	1.15717e-12	1.65032e-11	18.3498
GALNT5	-1.75006	-1.08194	-8.49297	1.15959e-12	1.65256e-11	18.3478
B4GALNT4	1.61493	0.943164	8.49095	1.16999e-12	1.66618e-11	18.3389
CWF19L2	-1.03786	0.696279	-8.48554	1.19844e-12	1.70545e-11	18.3151
SPDYE1	1.00193	0.880659	8.47861	1.23587e-12	1.75616e-11	18.2847
FAM175A	-1.17851	-0.00544988	-8.47745	1.24223e-12	1.76391e-11	18.2796
UHRF1	1.68185	0.922366	8.47601	1.25023e-12	1.77398e-11	18.2733
PAK1IP1	-1.61061	-0.542554	-8.47504	1.25562e-12	1.78034e-11	18.269
TNKS2	-1.38216	-0.447554	-8.47486	1.25661e-12	1.78045e-11	18.2682
LOC100240735	-2.23652	-1.0015	-8.47419	1.26037e-12	1.7845e-11	18.2653
TAOK3	-1.42811	0.321788	-8.47386	1.26222e-12	1.78581e-11	18.2638
CD3EAP	1.30662	0.35334	8.47221	1.27149e-12	1.79633e-11	18.2566
INPP4A	1.61626	0.389008	8.46689	1.30183e-12	1.83654e-11	18.2332
CDC25C	2.45798	2.29516	8.46373	1.32026e-12	1.8612e-11	18.2193
RAB31	-1.48605	-0.830721	-8.4635	1.32157e-12	1.86171e-11	18.2183
SYTL4	-1.47032	-0.722544	-8.45903	1.34808e-12	1.89769e-11	18.1987
AFAP1L2	-1.55141	-1.89063	-8.45875	1.34974e-12	1.89789e-11	18.1975
DDX1	-1.05801	0.211513	-8.45827	1.35262e-12	1.89997e-11	18.1953
TMUB1	1.11805	-0.26229	8.45534	1.37032e-12	1.9207e-11	18.1825
PCDHB6	1.79	1.01597	8.45284	1.38563e-12	1.94077e-11	18.1715
EVPL	1.06835	0.334629	8.45204	1.39055e-12	1.94627e-11	18.168
STK33	-2.7132	-0.172395	-8.45179	1.3921e-12	1.94705e-11	18.1669
TAB2	-1.14545	-0.0155555	-8.45083	1.39802e-12	1.95393e-11	18.1627
SSX2IP	-2.19826	0.124052	-8.44745	1.41914e-12	1.98062e-11	18.1478
NRG2	-1.247	-2.0061	-8.44707	1.42157e-12	1.9826e-11	18.1461
PPP2CB	-1.47726	-0.793505	-8.44569	1.43025e-12	1.99328e-11	18.1401
AZI1	1.31613	0.477152	8.44482	1.43582e-12	1.99963e-11	18.1363
GIGYF1	1.3581	0.876199	8.44452	1.43773e-12	1.99996e-11	18.1349
SORCS1	-2.30932	-1.8282	-8.44326	1.44581e-12	2.00924e-11	18.1294
MIR155HG	-2.13771	-0.430218	-8.443	1.44748e-12	2.01013e-11	18.1283
UQCRFS1	-1.25257	-0.38499	-8.44205	1.45355e-12	2.01714e-11	18.1241
TUBGCP5	-1.57965	0.0457918	-8.4411	1.45974e-12	2.02428e-11	18.1199
FLNA	-1.8706	-2.05627	-8.43707	1.48602e-12	2.05782e-11	18.1022
GIMAP2	-1.94781	-0.68713	-8.43577	1.49466e-12	2.06832e-11	18.0965
GINS4	1.75128	-1.02179	8.43526	1.49806e-12	2.07156e-11	18.0943
C9orf69	1.34756	-0.201057	8.43461	1.50238e-12	2.07561e-11	18.0914
LOC100507008	-3.70833	-2.61599	-8.4345	1.50311e-12	2.07561e-11	18.0909
GDI2	-1.30813	-0.0166988	-8.43166	1.52215e-12	2.10042e-11	18.0785
PALMD	-1.51434	0.195958	-8.42965	1.53579e-12	2.11774e-11	18.0696
FBXO4	-1.89982	-0.200184	-8.42914	1.5393e-12	2.12109e-11	18.0674
PSMA5	-1.32075	-0.0895942	-8.42762	1.54971e-12	2.13266e-11	18.0607
ERMAP	-1.55446	0.115094	-8.42759	1.54988e-12	2.13266e-11	18.0606
SRP14	-1.22693	-0.471745	-8.42688	1.55476e-12	2.13788e-11	18.0575
CLIC5	-1.65424	-1.22577	-8.42248	1.58544e-12	2.17853e-11	18.0382
C20orf96	2.10375	1.11986	8.42228	1.58683e-12	2.17891e-11	18.0373
C6orf136	1.05754	0.104478	8.41519	1.63756e-12	2.24543e-11	18.0061
RALGDS	1.08257	0.115041	8.41025	1.67388e-12	2.29361e-11	17.9844
UNC93B1	1.09765	-0.236668	8.40789	1.69149e-12	2.31388e-11	17.9741
MCM10	1.79751	1.58308	8.40779	1.69222e-12	2.31388e-11	17.9736
ERI2	-1.30793	0.87095	-8.4035	1.72478e-12	2.3536e-11	17.9548
SGCA	-1.62052	-1.40479	-8.40348	1.72487e-12	2.3536e-11	17.9547
PLBD1	-1.82724	-1.12332	-8.40259	1.73172e-12	2.3613e-11	17.9508
SORBS1	-1.58431	-1.352	-8.40242	1.73307e-12	2.36148e-11	17.95
ZDHHC4	-1.26568	-0.708646	-8.40047	1.74812e-12	2.37897e-11	17.9415
CLIP4	-1.802	-0.626644	-8.40035	1.74899e-12	2.37897e-11	17.941
GPR87	-3.42424	-2.50724	-8.40028	1.74955e-12	2.37897e-11	17.9407
NDFIP2	-1.42145	-0.433339	-8.39881	1.76099e-12	2.39287e-11	17.9342
EFR3A	-1.27671	-0.132548	-8.3969	1.77601e-12	2.4116e-11	17.9258
GPR155	-1.36234	-0.268914	-8.38467	1.87505e-12	2.54432e-11	17.8721
GOLGA3	1.3883	0.237485	8.38206	1.89691e-12	2.5722e-11	17.8606
KLF9	-1.46188	-0.577482	-8.37982	1.91585e-12	2.59429e-11	17.8508
CTH	-1.6113	-0.513666	-8.37956	1.91808e-12	2.5955e-11	17.8497
NDST1	1.03099	-0.210522	8.37909	1.92207e-12	2.59843e-11	17.8476
LOXL4	-1.60628	-0.762294	-8.37899	1.9229e-12	2.59843e-11	17.8472
ATAD3A	1.28795	0.32809	8.3726	1.97816e-12	2.66759e-11	17.8191
CD96	-1.838	-0.0590118	-8.37105	1.99186e-12	2.68422e-11	17.8123
LIG1	1.20789	0.510482	8.37071	1.99487e-12	2.68642e-11	17.8108
TOP2B	-1.06824	0.897568	-8.37041	1.99755e-12	2.68755e-11	17.8095
CPPED1	-2.09446	-0.386374	-8.3703	1.99846e-12	2.68755e-11	17.809
ELK1	1.05241	-0.431459	8.36774	2.02136e-12	2.71647e-11	17.7977
LOH12CR2	-1.31088	-0.103866	-8.36434	2.05203e-12	2.75391e-11	17.7828
LOC439938	-1.48032	-1.06049	-8.36312	2.06316e-12	2.76695e-11	17.7775
DPT	-2.45192	-2.36856	-8.36197	2.07376e-12	2.77927e-11	17.7724
CCDC28A	-1.18102	-0.217283	-8.36102	2.08254e-12	2.78912e-11	17.7682
SLFN12	-1.88451	0.167411	-8.35733	2.11683e-12	2.83117e-11	17.7521
MXRA7	-1.11903	-1.20051	-8.35561	2.13312e-12	2.85101e-11	17.7445
PRRC2B	1.12692	-0.214785	8.35248	2.16289e-12	2.88488e-11	17.7308
TMEM180	1.20644	0.360438	8.34943	2.19242e-12	2.92029e-11	17.7174
ELMOD1	-2.10023	-0.688952	-8.34722	2.21401e-12	2.94526e-11	17.7077
KLRC1	-1.4988	-1.2909	-8.3472	2.21418e-12	2.94526e-11	17.7076
CD47	-1.65665	-0.983556	-8.34687	2.21742e-12	2.94757e-11	17.7061
LMAN1	-1.5307	0.141111	-8.34186	2.26728e-12	3.0118e-11	17.6841
RAB24	1.2057	0.699492	8.33856	2.30069e-12	3.05204e-11	17.6697
RPRM	-1.82404	-1.80311	-8.33821	2.3043e-12	3.05476e-11	17.6681
LDOC1L	-1.1289	-0.52232	-8.33737	2.31293e-12	3.06413e-11	17.6644
FBXO46	1.088	0.318806	8.33669	2.31985e-12	3.07122e-11	17.6614
REV3L	-1.21841	0.286004	-8.33648	2.32205e-12	3.07204e-11	17.6605
HLA-DQB2	-1.81821	-0.260053	-8.33524	2.3348e-12	3.08574e-11	17.6551
GPRIN1	2.04974	0.558919	8.33517	2.33556e-12	3.08574e-11	17.6548
ZFAND6	-1.06115	-0.121325	-8.3347	2.34046e-12	3.09014e-11	17.6527
EFHA1	-1.39805	0.801768	-8.32945	2.3956e-12	3.1608e-11	17.6297
FAM153B	-1.66429	-1.66491	-8.32784	2.41275e-12	3.18129e-11	17.6226
C20orf177	-1.14044	-0.350748	-8.32623	2.4301e-12	3.19985e-11	17.6155
EIF2S1	-1.61299	-0.19281	-8.32387	2.45566e-12	3.23133e-11	17.6051
RPN2	-1.37156	-0.393887	-8.31936	2.50525e-12	3.29216e-11	17.5854
BTNL9	1.7243	0.299286	8.31652	2.53705e-12	3.33122e-11	17.5729
ACBD3	-1.27623	-0.0680467	-8.3164	2.53838e-12	3.33122e-11	17.5724
FXYD3	-1.94466	-1.03398	-8.31615	2.54118e-12	3.33267e-11	17.5713
MSMB	-3.71827	-2.01975	-8.31546	2.54897e-12	3.34063e-11	17.5682
NBPF10	1.73968	0.301241	8.31516	2.55236e-12	3.34284e-11	17.5669
IL18	-1.92478	-1.05221	-8.31419	2.56339e-12	3.35505e-11	17.5627
NOL11	-1.36394	-0.0369749	-8.31378	2.56801e-12	3.35884e-11	17.5609
EGFL7	1.41036	-0.408952	8.30816	2.63289e-12	3.4414e-11	17.5362
TXLNG	1.29954	0.607464	8.3076	2.63945e-12	3.44767e-11	17.5337
PACSIN1	1.69759	0.459031	8.30496	2.67051e-12	3.48591e-11	17.5222
VAMP5	-1.1426	-0.820221	-8.30385	2.68375e-12	3.50087e-11	17.5173
VTA1	-1.41274	-0.0670946	-8.30231	2.70213e-12	3.52249e-11	17.5105
PRKCB	-2.58128	-1.56447	-8.30162	2.71035e-12	3.53086e-11	17.5075
LOC400027	-1.27214	-0.119367	-8.30004	2.72946e-12	3.55102e-11	17.5005
GHR	-2.62963	-0.420384	-8.29951	2.73591e-12	3.55462e-11	17.4982
SV2B	-3.00004	-1.62777	-8.29579	2.78137e-12	3.60896e-11	17.4819
C3orf80	-1.8059	1.24351	-8.29552	2.78471e-12	3.6109e-11	17.4807
OR5L2	1.68145	0.88019	8.29496	2.79164e-12	3.61749e-11	17.4783
ARG2	-2.84539	-0.617819	-8.2942	2.80113e-12	3.62739e-11	17.4749
ANGPTL7	-3.10043	-2.55172	-8.29355	2.80911e-12	3.63531e-11	17.4721
HAGHL	1.43615	0.94577	8.29287	2.81764e-12	3.64394e-11	17.4691
CYB5B	-1.7349	-0.932808	-8.29181	2.83095e-12	3.65873e-11	17.4644
UBXN11	1.23237	0.682486	8.28776	2.88228e-12	3.72016e-11	17.4466
ZNF500	1.458	0.102653	8.28309	2.94255e-12	3.79162e-11	17.4262
LOC100272216	1.74239	-0.195986	8.28302	2.94346e-12	3.79162e-11	17.4259
COX19	1.27281	-0.17838	8.2806	2.97526e-12	3.83006e-11	17.4152
KRT15	-2.14632	-2.7805	-8.27906	2.99565e-12	3.85223e-11	17.4085
IL2RB	-2.22222	-1.15514	-8.279	2.99642e-12	3.85223e-11	17.4082
FMOD	-2.34027	-0.969262	-8.27843	3.00402e-12	3.85947e-11	17.4057
OLFM4	-4.33584	-4.54152	-8.27751	3.01628e-12	3.87268e-11	17.4017
FBXO8	-1.31142	-0.533147	-8.27466	3.05465e-12	3.91937e-11	17.3892
VGF	1.49978	0.695985	8.2739	3.06496e-12	3.93002e-11	17.3858
FOXD4	1.85128	2.11058	8.27354	3.06985e-12	3.93372e-11	17.3843
S100A4	-2.03934	-1.46977	-8.27335	3.07248e-12	3.9345e-11	17.3834
MSI2	1.07121	0.221269	8.27144	3.09868e-12	3.96546e-11	17.375
CDC73	-1.15228	0.212692	-8.27027	3.11473e-12	3.98339e-11	17.3699
CH25H	-2.56205	-1.06431	-8.26978	3.12157e-12	3.98953e-11	17.3677
MAP3K11	1.12443	-0.261389	8.26777	3.14955e-12	4.02004e-11	17.3589
ND6	1.90088	0.527124	8.26621	3.17143e-12	4.04533e-11	17.3521
ZNF668	1.01616	0.209848	8.2656	3.17998e-12	4.05359e-11	17.3494
SP8	-2.97998	-2.03309	-8.26001	3.25986e-12	4.15001e-11	17.3248
LIN37	1.13759	0.710866	8.25847	3.28207e-12	4.17557e-11	17.3181
GLT25D1	1.04283	0.344777	8.25742	3.29742e-12	4.19238e-11	17.3135
ZNF587	1.06158	0.298546	8.25621	3.31515e-12	4.20671e-11	17.3082
MYO9B	1.17061	-0.127492	8.25543	3.32667e-12	4.21314e-11	17.3048
PHKA2	1.19176	0.67722	8.25456	3.33956e-12	4.22672e-11	17.3009
KIAA0196	-1.26992	0.0150047	-8.24829	3.43372e-12	4.34028e-11	17.2734
HIST1H3B	1.5855	0.414953	8.24731	3.44862e-12	4.3563e-11	17.2691
CCNE1	1.1384	0.462971	8.2465	3.46104e-12	4.36917e-11	17.2656
DHCR7	1.22101	0.121165	8.24601	3.46861e-12	4.37591e-11	17.2634
NRSN2	1.01742	0.0194031	8.24558	3.47526e-12	4.38147e-11	17.2615
ERI3	1.02022	-0.221611	8.24379	3.50292e-12	4.41349e-11	17.2537
P2RY14	-2.62888	0.142681	-8.24232	3.52588e-12	4.43956e-11	17.2472
TMEM218	-1.05976	-0.205588	-8.23621	3.62272e-12	4.54981e-11	17.2204
CARD17	-1.52617	-0.306847	-8.23621	3.62274e-12	4.54981e-11	17.2204
C16orf62	-1.21443	-0.994093	-8.23554	3.63346e-12	4.56035e-11	17.2175
FAM111B	2.21201	1.70638	8.23203	3.69041e-12	4.62294e-11	17.2021
CA14	-2.03158	-1.94947	-8.23151	3.69898e-12	4.6307e-11	17.1998
RFNG	1.05071	-0.135746	8.23101	3.70724e-12	4.63808e-11	17.1976
BRCA1	1.18104	1.33678	8.22896	3.74114e-12	4.67257e-11	17.1886
SLC11A1	1.15511	0.208938	8.22642	3.78339e-12	4.72128e-11	17.1775
KCNE4	2.17355	-0.786863	8.22524	3.8033e-12	4.7431e-11	17.1723
BEX4	-1.31364	-0.707932	-8.22339	3.83471e-12	4.77922e-11	17.1642
SPCS2	-1.23695	-0.316837	-8.22312	3.83931e-12	4.78191e-11	17.163
SLC7A5	1.80302	-1.02793	8.22055	3.88317e-12	4.83347e-11	17.1517
GIT1	1.00656	-0.306139	8.21818	3.92418e-12	4.8814e-11	17.1413
EFNA2	1.44011	0.574863	8.21718	3.94179e-12	4.90018e-11	17.1369
ATAD1	-1.78841	-0.552465	-8.21637	3.95592e-12	4.91464e-11	17.1334
PLOD2	1.96699	0.713125	8.21544	3.9723e-12	4.93186e-11	17.1293
DRG1	-1.19546	-0.61227	-8.21527	3.97519e-12	4.93231e-11	17.1286
MYOM2	-2.08317	-1.9657	-8.21362	4.0044e-12	4.9654e-11	17.1213
RPL9	-1.21801	-0.280831	-8.21249	4.02462e-12	4.98731e-11	17.1163
ERI1	-1.64885	-0.0674448	-8.20674	4.12846e-12	5.10953e-11	17.0911
ALCAM	1.71072	1.10875	8.20635	4.13558e-12	5.1151e-11	17.0894
POMZP3	1.04443	0.189852	8.20616	4.13912e-12	5.11624e-11	17.0886
C1orf135	2.44171	1.19711	8.2021	4.21432e-12	5.19607e-11	17.0708
ATE1	-1.2592	-0.170712	-8.19713	4.30818e-12	5.30511e-11	17.049
PMP22	-1.82119	-1.63045	-8.19693	4.31208e-12	5.30636e-11	17.0481
YWHAG	1.04431	0.276604	8.19679	4.31462e-12	5.30636e-11	17.0475
SCCPDH	-1.42285	0.0777909	-8.19664	4.31767e-12	5.30678e-11	17.0468
LOC400657	-1.66004	0.116756	-8.194	4.36843e-12	5.36579e-11	17.0352
NHLRC3	-1.22776	-0.397416	-8.19233	4.40092e-12	5.40231e-11	17.0279
BTAF1	-1.58882	0.290853	-8.19146	4.4179e-12	5.41635e-11	17.0241
TXNDC15	-1.25508	-0.351798	-8.19015	4.4436e-12	5.44445e-11	17.0184
CTTN	1.14836	0.349381	8.18849	4.47649e-12	5.47962e-11	17.0111
LOC142937	2.31277	-0.418684	8.18842	4.4779e-12	5.47962e-11	17.0108
C6orf211	-1.55333	-0.128598	-8.1879	4.48819e-12	5.48878e-11	17.0085
SLC35D2	-1.34117	-0.601826	-8.18494	4.54743e-12	5.55428e-11	16.9955
TWSG1	-1.42308	-0.362855	-8.18479	4.55047e-12	5.55452e-11	16.9949
PPAPDC3	-1.71794	-1.45002	-8.18326	4.58158e-12	5.58901e-11	16.9881
IGSF5	-2.00973	0.0330764	-8.18256	4.59578e-12	5.60284e-11	16.9851
ALDH9A1	-1.33133	-0.797351	-8.18203	4.60646e-12	5.61237e-11	16.9828
CES1	-2.40066	-1.45793	-8.17788	4.69218e-12	5.7097e-11	16.9645
SNX7	-1.83794	-1.04236	-8.17588	4.73393e-12	5.75334e-11	16.9558
KAT6A	1.0588	0.317442	8.17515	4.74927e-12	5.76841e-11	16.9526
TCF20	1.18786	0.130955	8.17303	4.79415e-12	5.8193e-11	16.9433
MST1	1.45858	1.25179	8.17225	4.81077e-12	5.83395e-11	16.9398
NAP1L5	-1.36833	-0.453156	-8.17218	4.81218e-12	5.83395e-11	16.9395
WHSC2	1.02285	-0.450291	8.17135	4.82982e-12	5.84975e-11	16.9359
CRYZ	-1.779	-0.761078	-8.16738	4.91577e-12	5.94848e-11	16.9185
KIAA1370	-1.3828	1.46129	-8.1668	4.92845e-12	5.95877e-11	16.9159
COL16A1	-1.69158	-0.224014	-8.16671	4.93036e-12	5.95877e-11	16.9155
PFKFB3	1.71401	0.676074	8.16454	4.97787e-12	6.01246e-11	16.9061
MGC14436	1.06536	0.228445	8.16015	5.07587e-12	6.12328e-11	16.8868
ACAP3	1.29226	0.183556	8.15853	5.11248e-12	6.16306e-11	16.8797
C9orf7	1.1614	0.262061	8.15841	5.11515e-12	6.16306e-11	16.8791
DHX32	-1.19914	0.336415	-8.15569	5.1771e-12	6.23387e-11	16.8672
DUSP5P	2.34023	0.542882	8.15533	5.18544e-12	6.24006e-11	16.8656
AGRN	1.23378	-0.0319981	8.15356	5.22631e-12	6.28349e-11	16.8579
SRRT	1.00609	0.19552	8.15349	5.22795e-12	6.28349e-11	16.8576
TMEM126B	-1.64173	0.271572	-8.15308	5.23732e-12	6.29089e-11	16.8558
DMGDH	-2.21556	0.14104	-8.1501	5.30709e-12	6.36417e-11	16.8427
C1orf88	-1.62953	-0.703358	-8.15006	5.30809e-12	6.36417e-11	16.8425
MED23	-1.54122	0.236732	-8.14784	5.36043e-12	6.423e-11	16.8328
LOC439949	-2.42443	-1.21229	-8.14695	5.38177e-12	6.44462e-11	16.8289
CHUK	-1.28192	-0.133444	-8.14397	5.45329e-12	6.52228e-11	16.8158
RAI1	1.02686	-0.320806	8.14371	5.45957e-12	6.52581e-11	16.8147
LOC645195	1.74972	-0.42855	8.13953	5.56169e-12	6.64381e-11	16.7964
RPS3A	-1.28568	-0.243561	-8.13905	5.57341e-12	6.65375e-11	16.7943
TCEB3C	1.54316	0.462178	8.13879	5.57984e-12	6.65736e-11	16.7931
PKIG	-1.1841	-0.750606	-8.13744	5.61341e-12	6.69333e-11	16.7872
CABIN1	1.27802	0.215182	8.1373	5.61698e-12	6.69352e-11	16.7866
PRCP	-1.05813	-0.465885	-8.13391	5.70187e-12	6.78641e-11	16.7717
GRHPR	-1.17203	-0.533613	-8.13313	5.72171e-12	6.80588e-11	16.7683
MRPS18C	-1.20455	-0.107859	-8.13207	5.74869e-12	6.83381e-11	16.7636
NEO1	-1.5025	-0.885103	-8.1315	5.76328e-12	6.847e-11	16.7611
ARRDC1	1.06469	-0.0607345	8.12786	5.85688e-12	6.94976e-11	16.7452
ARSJ	-2.51158	-1.42665	-8.12766	5.86221e-12	6.95187e-11	16.7443
PPP1R9B	1.26421	-0.141521	8.12574	5.91226e-12	7.00274e-11	16.7359
TTC39B	1.27201	0.194056	8.12471	5.93926e-12	7.03046e-11	16.7314
C5orf13	-1.35381	0.154974	-8.12156	6.0228e-12	7.12503e-11	16.7176
NR4A3	-2.55358	-1.07516	-8.11861	6.10215e-12	7.21455e-11	16.7046
PTH2	1.13001	0.563903	8.11838	6.10817e-12	7.21731e-11	16.7036
COX1	2.00146	-1.54582	8.11813	6.11506e-12	7.22109e-11	16.7025
BGLAP	1.16641	0.0154915	8.11743	6.13406e-12	7.23915e-11	16.6995
ATP2C1	-1.49914	-0.0624299	-8.11607	6.17103e-12	7.2784e-11	16.6935
GPR172A	1.04901	0.162219	8.11535	6.19072e-12	7.29722e-11	16.6904
C6orf35	-1.11201	-0.301441	-8.11466	6.20988e-12	7.3154e-11	16.6873
EXO1	1.85272	1.76097	8.11032	6.33046e-12	7.45295e-11	16.6683
C2orf28	-1.11269	-0.884989	-8.10936	6.35753e-12	7.48032e-11	16.6641
RNF19B	1.99907	0.113198	8.10687	6.42795e-12	7.55393e-11	16.6532
SYPL1	-1.23421	-0.697265	-8.10674	6.43167e-12	7.55393e-11	16.6526
SENP7	-1.34356	1.07158	-8.10573	6.46065e-12	7.58342e-11	16.6482
COMTD1	1.49964	0.451419	8.10393	6.51223e-12	7.63937e-11	16.6403
EXOSC6	1.01218	-0.253607	8.10322	6.53279e-12	7.65432e-11	16.6372
LOC100506779	-1.70075	-0.892582	-8.09909	6.65343e-12	7.78635e-11	16.6191
TBC1D3P2	1.23836	1.0629	8.09816	6.68092e-12	7.81385e-11	16.615
PAIP1	-1.20275	0.0198982	-8.0953	6.76621e-12	7.90887e-11	16.6025
C15orf39	1.27663	-0.573426	8.09419	6.79936e-12	7.94288e-11	16.5976
HLA-E	-1.10843	-1.27095	-8.09145	6.88246e-12	8.02557e-11	16.5856
FAM70B	1.06872	0.0287123	8.08941	6.94494e-12	8.09361e-11	16.5767
TRO	-1.70014	-0.860375	-8.08875	6.96554e-12	8.11278e-11	16.5737
NPIPL3	1.29352	0.947068	8.08628	7.04206e-12	8.18728e-11	16.5629
GP1BB	1.8511	0.536366	8.08492	7.08457e-12	8.22693e-11	16.557
TBC1D3P5	1.26735	0.589953	8.08463	7.09371e-12	8.23266e-11	16.5557
MIS12	-1.25109	-0.331424	-8.08286	7.1497e-12	8.29272e-11	16.5479
ANKRD13C	-1.2627	0.485357	-8.07895	7.27446e-12	8.43242e-11	16.5308
ND5	1.82092	-0.181443	8.07718	7.332e-12	8.4941e-11	16.523
PTER	-1.80806	0.0656568	-8.07685	7.34265e-12	8.5014e-11	16.5216
SLC7A3	-1.96456	-0.648128	-8.07435	7.42454e-12	8.59113e-11	16.5106
C12orf69	-3.06565	-0.425463	-8.07369	7.4461e-12	8.61098e-11	16.5078
KIF20A	2.31861	2.20709	8.07216	7.49688e-12	8.66459e-11	16.501
LOC727916	-1.66599	0.466894	-8.0694	7.58899e-12	8.7607e-11	16.489
SBNO2	1.32212	-0.807884	8.06764	7.6485e-12	8.81899e-11	16.4812
SLC2A6	1.73093	-0.769228	8.06286	7.81208e-12	9.0023e-11	16.4603
LOC100507493	1.71554	-0.971289	8.06199	7.84216e-12	9.03164e-11	16.4565
SLMO1	1.48322	0.644859	8.06155	7.85767e-12	9.04418e-11	16.4545
RBFOX1	-2.06883	-1.90891	-8.06012	7.90746e-12	9.09365e-11	16.4483
PIGY	-1.11439	-0.474718	-8.06005	7.90995e-12	9.09365e-11	16.448
LOC100287628	-2.76485	-0.542155	-8.05903	7.94581e-12	9.12416e-11	16.4435
BCKDHB	-1.3191	0.297549	-8.05613	8.04874e-12	9.23694e-11	16.4308
C15orf48	-3.8395	-0.231195	-8.05483	8.09514e-12	9.2793e-11	16.4251
RBM7	-1.85765	-0.509669	-8.0531	8.15734e-12	9.34512e-11	16.4175
SERINC1	-1.46878	-0.535629	-8.05191	8.20062e-12	9.38371e-11	16.4123
MEF2C	-2.06497	-0.590982	-8.04831	8.33216e-12	9.5231e-11	16.3966
FREM1	-2.10661	-0.573973	-8.04491	8.45895e-12	9.66237e-11	16.3816
SLC35A5	-1.57671	-0.230352	-8.0427	8.54193e-12	9.75145e-11	16.372
PPP2R2A	-1.53927	-0.24677	-8.03979	8.65277e-12	9.86648e-11	16.3592
HMGCLL1	-2.21128	-0.462702	-8.0389	8.6869e-12	9.89386e-11	16.3553
FAM18B1	-1.27036	-0.499986	-8.03826	8.7117e-12	9.91634e-11	16.3525
DPH5	-1.07766	0.048332	-8.03706	8.75806e-12	9.96332e-11	16.3473
LIMD1	1.67953	-0.0724245	8.03324	8.90758e-12	1.01275e-10	16.3305
CXCL14	-2.84728	-0.922221	-8.03129	8.98493e-12	1.02036e-10	16.322
KCNK4	1.03616	0.407258	8.02728	9.1458e-12	1.03743e-10	16.3044
C4orf41	-1.05896	0.370055	-8.02715	9.15114e-12	1.03743e-10	16.3038
NOP2	1.26693	0.382754	8.02494	9.24104e-12	1.04679e-10	16.2942
WNT5B	-2.01072	-1.5601	-8.02486	9.24443e-12	1.04679e-10	16.2938
CCNA2	1.78256	1.26232	8.01832	9.51599e-12	1.0763e-10	16.2652
ZG16B	-1.66507	-1.09212	-8.01514	9.65112e-12	1.09095e-10	16.2512
LOC100505576	-1.71327	0.248796	-8.014	9.69991e-12	1.09583e-10	16.2463
ABCC5	1.37827	0.173651	8.01114	9.82382e-12	1.10919e-10	16.2337
ZNF781	-1.74308	1.37785	-8.0091	9.91269e-12	1.11858e-10	16.2248
AP3B1	-1.33204	0.196444	-8.00864	9.93322e-12	1.1196e-10	16.2228
COQ2	-1.1589	-0.218457	-8.00788	9.96668e-12	1.12273e-10	16.2194
ZNF772	-1.11856	0.224868	-8.00654	1.00258e-11	1.12874e-10	16.2136
INCENP	1.59739	0.0413129	8.00405	1.01371e-11	1.13996e-10	16.2027
COPS8	-1.20071	-0.519757	-8.00349	1.01624e-11	1.14214e-10	16.2002
ZNF622	-1.01308	-0.249934	-8.00268	1.01986e-11	1.1452e-10	16.1967
ARFGAP3	-1.16608	0.0597068	-8.00262	1.02013e-11	1.1452e-10	16.1964
GUSBP11	1.17261	0.0998011	8.00212	1.02238e-11	1.14707e-10	16.1942
MS4A6A	-1.86613	0.82432	-7.99759	1.04313e-11	1.16968e-10	16.1744
TM4SF1	-1.59825	-0.944536	-7.99439	1.058e-11	1.18568e-10	16.1604
UBE2J1	-1.35366	-0.274512	-7.99406	1.05957e-11	1.18676e-10	16.1589
C1orf186	-1.42367	-0.522544	-7.99265	1.06619e-11	1.19348e-10	16.1528
PALLD	-1.79927	-0.598502	-7.98943	1.0815e-11	1.20994e-10	16.1387
SCP2	-1.62473	-0.219439	-7.98929	1.08216e-11	1.20998e-10	16.1381
SGCG	-2.36587	-2.19279	-7.98763	1.09015e-11	1.21821e-10	16.1308
BROX	1.3447	0.778558	7.98673	1.09453e-11	1.22241e-10	16.1268
PARP8	-1.41344	0.823825	-7.98643	1.09596e-11	1.22331e-10	16.1255
CCK	-3.23056	-2.75154	-7.98587	1.09867e-11	1.22563e-10	16.1231
CXorf65	-2.28616	0.428556	-7.98568	1.09962e-11	1.226e-10	16.1222
DTWD1	-1.00415	0.53729	-7.98308	1.11235e-11	1.23878e-10	16.1108
RAB1A	-1.49218	-0.472244	-7.97736	1.14087e-11	1.26939e-10	16.0858
KLHL5	-1.34189	0.230283	-7.97731	1.14114e-11	1.26939e-10	16.0856
LRFN4	1.64597	0.134723	7.97717	1.14183e-11	1.26944e-10	16.085
TIMP3	-1.423	-1.49444	-7.97555	1.15007e-11	1.27788e-10	16.0779
TRABD	1.02423	0.51658	7.97477	1.15403e-11	1.28082e-10	16.0745
GABRE	-2.38706	-1.7063	-7.9742	1.15694e-11	1.28332e-10	16.072
CDKL1	-1.07612	-0.563033	-7.97314	1.16239e-11	1.28805e-10	16.0673
IFIT1	-1.9629	-0.711451	-7.97309	1.16264e-11	1.28805e-10	16.0671
GSTM1	-1.43158	-1.68311	-7.97299	1.16317e-11	1.28805e-10	16.0667
CAND2	-1.64426	-1.42615	-7.97134	1.17172e-11	1.29678e-10	16.0594
GPR4	1.5132	-0.995582	7.97075	1.17478e-11	1.29943e-10	16.0569
ACIN1	1.60202	0.0517947	7.96701	1.19439e-11	1.31889e-10	16.0405
XAGE3	1.80697	0.967438	7.96471	1.20661e-11	1.33163e-10	16.0304
ACAT2	-1.45757	-0.136142	-7.96197	1.22135e-11	1.34637e-10	16.0184
WDFY3-AS2	-1.15045	-0.109139	-7.9605	1.22928e-11	1.35435e-10	16.012
TUBB6	-1.10993	-0.515312	-7.95947	1.23491e-11	1.35979e-10	16.0075
DERA	-1.37237	-0.347085	-7.95908	1.23708e-11	1.36142e-10	16.0058
SEMA6B	1.48539	-0.454692	7.95891	1.23799e-11	1.36165e-10	16.005
ALDOC	1.28748	-0.569751	7.95864	1.23947e-11	1.36251e-10	16.0039
ANKZF1	1.21349	0.652546	7.958	1.24299e-11	1.36561e-10	16.0011
FRMD6	-1.78241	-0.67168	-7.95393	1.26556e-11	1.38963e-10	15.9833
DST	-1.72135	0.0224333	-7.95276	1.27215e-11	1.39609e-10	15.9781
CDC16	-1.01274	0.16551	-7.95244	1.27393e-11	1.39726e-10	15.9767
TM2D3	-1.07922	-0.70368	-7.9522	1.27533e-11	1.398e-10	15.9757
CASP4	-1.19381	-0.0674357	-7.95128	1.28054e-11	1.40293e-10	15.9716
PAM16	1.2353	0.969114	7.94877	1.29484e-11	1.4178e-10	15.9607
CRADD	-1.22218	-0.461529	-7.9478	1.30042e-11	1.42312e-10	15.9564
FKBP7	-1.29565	-0.307752	-7.94294	1.32866e-11	1.4524e-10	15.9352
HELQ	-1.35608	0.261318	-7.94074	1.34166e-11	1.46579e-10	15.9255
TMBIM4	-1.25022	-0.34058	-7.94008	1.34563e-11	1.4693e-10	15.9226
LEPREL1	-2.3574	-2.10546	-7.9389	1.35265e-11	1.47595e-10	15.9175
PYY2	2.22776	0.746672	7.9388	1.35323e-11	1.47595e-10	15.917
C20orf94	1.38716	0.480416	7.93808	1.35757e-11	1.47986e-10	15.9139
HDGF	1.17002	-0.227712	7.9364	1.36771e-11	1.49009e-10	15.9065
FANCI	1.31756	1.21319	7.93615	1.36922e-11	1.4909e-10	15.9054
BRCA2	1.42795	0.455111	7.93457	1.37883e-11	1.50054e-10	15.8985
LOC100144602	-3.27785	-1.11213	-7.93384	1.38332e-11	1.50458e-10	15.8953
GSPT2	-1.66058	-0.315212	-7.93328	1.38675e-11	1.50747e-10	15.8929
RARRES1	-2.99655	-2.4177	-7.93115	1.39989e-11	1.52091e-10	15.8835
RPL10L	-1.16871	-0.795836	-7.92941	1.41068e-11	1.53147e-10	15.8759
BAZ2B	-1.09772	0.968533	-7.92925	1.41171e-11	1.53147e-10	15.8752
BCAS2	-1.39238	0.56657	-7.92921	1.41195e-11	1.53147e-10	15.875
SUV420H2	1.16693	0.0849524	7.92441	1.44227e-11	1.56262e-10	15.854
HMX2	1.10814	0.282969	7.92202	1.4576e-11	1.57748e-10	15.8436
LOC100652765	1.56919	0.84031	7.91928	1.4754e-11	1.59586e-10	15.8316
ACPL2	-1.12267	-0.29445	-7.91806	1.48335e-11	1.60357e-10	15.8263
RSL24D1	-1.08509	0.169003	-7.91692	1.49089e-11	1.61083e-10	15.8213
MKI67IP	-1.22351	0.20102	-7.91525	1.50193e-11	1.62187e-10	15.814
NTF4	-2.86322	-2.37252	-7.91431	1.50819e-11	1.62773e-10	15.8099
WDR90	1.16762	0.26141	7.91053	1.53362e-11	1.65336e-10	15.7933
DAPP1	-2.42228	-0.527172	-7.91012	1.53639e-11	1.65542e-10	15.7915
PCMT1	-1.61958	-0.460568	-7.90956	1.54025e-11	1.65867e-10	15.7891
MAGEA6	2.4873	0.852125	7.90885	1.54506e-11	1.66294e-10	15.786
NRIP1	-1.21262	0.963604	-7.90754	1.55408e-11	1.67172e-10	15.7802
TOP1MT	1.11822	0.255289	7.90724	1.55614e-11	1.67302e-10	15.7789
SHISA6	-3.38623	-1.35042	-7.90705	1.55743e-11	1.67349e-10	15.7781
ABCD1	1.36067	-0.227554	7.90465	1.57405e-11	1.69042e-10	15.7676
HOXB5	2.98439	-1.1429	7.90102	1.59952e-11	1.71518e-10	15.7517
PLAC8	-2.09149	-1.4483	-7.90099	1.59974e-11	1.71518e-10	15.7516
SCAMP4	1.272	-0.179271	7.89616	1.63431e-11	1.75129e-10	15.7305
FOXD1	1.70042	0.907733	7.8957	1.63761e-11	1.75386e-10	15.7285
TMEM50A	-1.20688	-0.532417	-7.89537	1.64001e-11	1.75548e-10	15.727
NPC1L1	1.08204	0.0678891	7.89189	1.66544e-11	1.77784e-10	15.7118
HOMER1	1.19748	0.775985	7.89021	1.67793e-11	1.78921e-10	15.7044
MCC	-1.78022	-2.26179	-7.88951	1.6831e-11	1.79375e-10	15.7014
ZNF649	-2.27225	-0.684644	-7.88606	1.70898e-11	1.82034e-10	15.6863
MAML2	-1.38942	-1.08085	-7.88397	1.7249e-11	1.8363e-10	15.6771
DDX49	1.04533	-0.048526	7.88343	1.72896e-11	1.83961e-10	15.6748
HERC6	-1.26957	0.0524787	-7.88029	1.75317e-11	1.86436e-10	15.6611
ZNF605	1.91497	0.252854	7.87684	1.78011e-11	1.89198e-10	15.646
FER1L4	1.21615	0.119546	7.87645	1.78319e-11	1.89423e-10	15.6443
LOC100652987	-1.45672	-0.729007	-7.87631	1.78429e-11	1.89437e-10	15.6437
OR51E2	-4.13726	0.387028	-7.87605	1.78637e-11	1.89554e-10	15.6425
HAT1	-1.34188	0.439296	-7.8752	1.79307e-11	1.90163e-10	15.6388
IGFBP6	-1.99951	-1.89705	-7.87504	1.79441e-11	1.90201e-10	15.6381
HLA-F	-1.38786	-1.29676	-7.87349	1.8067e-11	1.91317e-10	15.6313
IDH1	-1.53548	-0.356847	-7.87335	1.80786e-11	1.91317e-10	15.6307
TTC32	-1.49111	0.0252933	-7.87282	1.8121e-11	1.91594e-10	15.6284
C1QTNF6	1.69397	0.712233	7.87254	1.81435e-11	1.91693e-10	15.6272
EXOC6	-1.23031	0.608373	-7.87164	1.82154e-11	1.92348e-10	15.6232
TWIST2	-1.15412	-1.5932	-7.8701	1.83398e-11	1.93557e-10	15.6165
C20orf30	-1.13751	-0.497526	-7.86929	1.84059e-11	1.9415e-10	15.613
SPTLC1	-1.08153	-0.167416	-7.86886	1.84413e-11	1.94419e-10	15.6111
MRPS23	-1.61579	-0.81819	-7.86586	1.86877e-11	1.9691e-10	15.5979
SCLY	1.02393	0.313689	7.86418	1.88271e-11	1.98273e-10	15.5906
IER5L	2.11627	-0.265025	7.86287	1.89363e-11	1.99315e-10	15.5849
PSRC1	1.40637	0.460864	7.86082	1.91088e-11	2.00914e-10	15.5759
C15orf24	-1.22896	-0.503203	-7.85952	1.92187e-11	2.01853e-10	15.5702
MYZAP	-1.94634	-1.19972	-7.85855	1.93011e-11	2.0261e-10	15.566
USP1	-1.23414	0.816425	-7.85743	1.93975e-11	2.03512e-10	15.5611
SERP2	-2.07758	-1.22413	-7.85335	1.97508e-11	2.07109e-10	15.5433
IDI1	-1.64955	-0.650535	-7.85057	1.99945e-11	2.09551e-10	15.5311
F2RL3	1.09197	-0.900079	7.84853	2.0176e-11	2.1134e-10	15.5222
XPA	-1.11614	0.488866	-7.84681	2.03301e-11	2.12841e-10	15.5147
HSD11B1	-1.93526	-1.37368	-7.84325	2.06532e-11	2.16108e-10	15.4991
TIGIT	-2.05664	-0.0902021	-7.84258	2.0714e-11	2.16627e-10	15.4962
OLIG1	1.75017	0.729183	7.84125	2.08366e-11	2.17561e-10	15.4904
HRCT1	-1.89295	-1.33162	-7.83986	2.09648e-11	2.1855e-10	15.4843
HACL1	-1.13747	0.185824	-7.83899	2.10457e-11	2.1927e-10	15.4805
ATP6V1B2	-1.34465	-0.497568	-7.83887	2.10563e-11	2.1927e-10	15.48
SLC35F4	-1.96044	-0.00323929	-7.83539	2.13835e-11	2.22441e-10	15.4647
QSOX2	1.17484	0.713188	7.83359	2.15545e-11	2.241e-10	15.4569
SAC3D1	1.32303	0.689942	7.83345	2.15674e-11	2.24116e-10	15.4563
LDB3	-1.69887	-2.03997	-7.82937	2.19597e-11	2.2795e-10	15.4385
LOC100652730	2.76361	2.24763	7.82916	2.19802e-11	2.28041e-10	15.4375
SLC22A18AS	1.84201	0.807648	7.82887	2.20083e-11	2.28212e-10	15.4363
GALNT7	-1.76414	1.23574	-7.82713	2.21787e-11	2.29857e-10	15.4287
TM2D1	-1.52198	-0.214575	-7.82667	2.22235e-11	2.30081e-10	15.4267
KANSL2	-1.55731	-0.591085	-7.82655	2.22356e-11	2.30081e-10	15.4261
NDUFS2	-1.29766	-0.709729	-7.82448	2.24401e-11	2.32075e-10	15.4171
ZNF683	-1.74375	-1.39271	-7.82401	2.24872e-11	2.32439e-10	15.415
USP53	-1.53875	0.553439	-7.8234	2.25475e-11	2.32939e-10	15.4124
RECQL4	2.09756	0.536589	7.82248	2.26397e-11	2.33768e-10	15.4083
MGC42157	1.14184	0.55569	7.82215	2.26726e-11	2.33985e-10	15.4069
PLSCR1	-1.72008	-0.982366	-7.81894	2.29969e-11	2.36957e-10	15.3929
CSRNP3	-1.39267	-0.392672	-7.81694	2.32011e-11	2.38935e-10	15.3841
INTS12	-1.19567	0.205778	-7.81667	2.3228e-11	2.39086e-10	15.383
MOAP1	-1.42195	-1.34425	-7.81596	2.33015e-11	2.39717e-10	15.3798
C5orf35	-1.73783	-0.245684	-7.81583	2.33146e-11	2.39725e-10	15.3793
FAM26F	-1.8895	-0.201283	-7.81512	2.33879e-11	2.40226e-10	15.3762
AATK	1.14673	-0.581023	7.81329	2.35781e-11	2.42053e-10	15.3682
RPL36AP40	-1.12234	0.0124602	-7.81218	2.36943e-11	2.43118e-10	15.3633
HAB1	2.19068	-0.138019	7.81201	2.3712e-11	2.43172e-10	15.3626
MIS18A	1.1204	0.383313	7.81105	2.38131e-11	2.43954e-10	15.3584
KIFAP3	-1.39559	-0.140152	-7.80986	2.39387e-11	2.45112e-10	15.3532
PCDHGA12	1.70034	0.476556	7.80426	2.45385e-11	2.51121e-10	15.3287
KIAA1731	1.03846	1.82548	7.80289	2.46871e-11	2.5251e-10	15.3228
EPHA7	-1.12016	0.345929	-7.80081	2.4915e-11	2.54576e-10	15.3137
FAM43B	1.20264	-0.0816712	7.79887	2.51305e-11	2.56643e-10	15.3052
CNIH3	-1.60265	-0.268661	-7.79761	2.52709e-11	2.57942e-10	15.2997
CUL3	-1.39613	0.175983	-7.79726	2.53093e-11	2.582e-10	15.2982
MAP7	-1.47643	0.26905	-7.79477	2.55893e-11	2.60648e-10	15.2873
PPP2R2B	-2.45447	-1.25819	-7.79371	2.57098e-11	2.61603e-10	15.2826
SERPINH1	1.40927	-0.386222	7.79358	2.57245e-11	2.61617e-10	15.2821
PITHD1	-1.73737	-1.08411	-7.79296	2.57954e-11	2.62202e-10	15.2794
C6orf81	1.62395	1.24804	7.79273	2.58212e-11	2.62328e-10	15.2784
LYG1	1.38892	1.16562	7.79104	2.60148e-11	2.64158e-10	15.271
MMP2	-1.14325	-1.49969	-7.78878	2.62766e-11	2.66677e-10	15.2611
STAT1	-1.19417	-0.385627	-7.78809	2.6357e-11	2.67216e-10	15.2581
MAF	-1.91395	-1.58756	-7.78441	2.67889e-11	2.71454e-10	15.242
OXTR	1.08798	0.591154	7.78132	2.71565e-11	2.75037e-10	15.2285
ESRRA	1.18075	0.13178	7.78051	2.72544e-11	2.75886e-10	15.225
LOC100507317	1.15184	0.927661	7.77985	2.73337e-11	2.76402e-10	15.2221
SCNN1B	1.32187	-1.01478	7.77968	2.73548e-11	2.76473e-10	15.2214
SMPDL3B	-1.44112	-0.167321	-7.7795	2.73761e-11	2.76546e-10	15.2206
LIPT1	-1.19867	0.654964	-7.77928	2.74028e-11	2.76672e-10	15.2196
TPM1	-1.08233	-0.450846	-7.77808	2.75491e-11	2.78005e-10	15.2144
MIR22HG	-1.52728	0.256067	-7.77737	2.76349e-11	2.78728e-10	15.2113
C4orf52	-1.19011	-0.0750673	-7.77613	2.77877e-11	2.80125e-10	15.2058
BOC	-1.59977	-1.17787	-7.77466	2.79679e-11	2.81782e-10	15.1994
GATM	-2.1182	-1.62328	-7.77456	2.79809e-11	2.81782e-10	15.199
THYN1	-1.29572	0.0389152	-7.7739	2.80617e-11	2.82451e-10	15.1961
TOMM40L	1.10028	0.146647	7.77366	2.80919e-11	2.82609e-10	15.1951
IL7	-2.23545	0.593125	-7.77353	2.81079e-11	2.82624e-10	15.1945
DHX36	-1.09283	0.798054	-7.77034	2.85075e-11	2.86495e-10	15.1806
TMEM106B	-1.32298	0.0511031	-7.76906	2.86684e-11	2.87964e-10	15.175
MPPED2	-2.33602	-1.00843	-7.76742	2.88779e-11	2.8992e-10	15.1678
GTPBP5	1.01442	-0.471105	7.76607	2.90498e-11	2.91496e-10	15.1619
HBXIP	-1.05771	-0.250071	-7.76318	2.94236e-11	2.95096e-10	15.1493
NPHP1	-1.02733	0.537762	-7.76291	2.94583e-11	2.95292e-10	15.1481
OSTC	-1.34203	-0.205498	-7.76114	2.96902e-11	2.97465e-10	15.1404
RBM43	-1.49246	-0.516335	-7.75874	3.00069e-11	3.00483e-10	15.1299
LYRM1	-1.40101	-0.330777	-7.75729	3.01996e-11	3.02258e-10	15.1236
LOC283454	2.77023	0.736657	7.75633	3.03275e-11	3.03228e-10	15.1194
E2F7	2.18081	0.906469	7.75605	3.03658e-11	3.03456e-10	15.1182
C1GALT1C1	-1.42817	0.0916623	-7.75314	3.07579e-11	3.06795e-10	15.1055
TGFB1I1	-1.33498	-1.4779	-7.75134	3.10036e-11	3.09041e-10	15.0976
EIF4G2	-1.25097	-0.192784	-7.75085	3.10713e-11	3.09517e-10	15.0955
TRAF3IP3	-2.42026	-0.0669017	-7.75076	3.1083e-11	3.09517e-10	15.0951
CA5BP1	1.50956	0.391271	7.74767	3.15102e-11	3.13452e-10	15.0816
ATP5B	-1.13467	-0.658676	-7.74746	3.15399e-11	3.13588e-10	15.0807
C14orf45	-1.72709	0.3643	-7.74718	3.15781e-11	3.13808e-10	15.0795
RBM27	1.05257	0.46907	7.74038	3.25411e-11	3.22559e-10	15.0498
ITGA10	1.42319	1.09487	7.74006	3.25881e-11	3.22861e-10	15.0484
ALKBH3	-1.2747	-0.349472	-7.73914	3.27209e-11	3.24013e-10	15.0443
PCDHGA2	2.00968	0.693809	7.73889	3.27564e-11	3.242e-10	15.0433
EFEMP1	-1.99922	-1.47831	-7.73647	3.31088e-11	3.27357e-10	15.0327
PGM3	-1.30737	0.726248	-7.73447	3.34022e-11	3.30092e-10	15.024
TIMM17B	1.01549	0.212695	7.73369	3.35177e-11	3.31066e-10	15.0206
CEP120	-1.2202	0.800996	-7.7325	3.36947e-11	3.32479e-10	15.0154
LOC100133131	1.33659	0.87577	7.73208	3.37565e-11	3.3292e-10	15.0136
TLR9	1.82836	-0.337574	7.72994	3.40767e-11	3.35847e-10	15.0042
UFL1	-1.37743	1.40412	-7.72987	3.40876e-11	3.35847e-10	15.0039
NUP210	1.36984	0.259588	7.72879	3.42514e-11	3.37291e-10	14.9992
ABHD8	1.00311	-0.655457	7.72847	3.42991e-11	3.37591e-10	14.9978
LANCL2	-1.33612	-0.182435	-7.72784	3.43952e-11	3.38366e-10	14.995
JOSD2	1.13186	0.301917	7.72116	3.5425e-11	3.48322e-10	14.9659
EHHADH	-2.19393	0.776406	-7.71506	3.63924e-11	3.57117e-10	14.9393
CD8A	-1.6599	-1.0182	-7.71353	3.66391e-11	3.59194e-10	14.9326
C11orf30	1.21153	0.155353	7.70821	3.75097e-11	3.67344e-10	14.9094
C5orf58	1.94662	1.03197	7.70758	3.76147e-11	3.68187e-10	14.9066
MYO19	1.09298	0.785797	7.70684	3.77371e-11	3.69201e-10	14.9034
SCN2B	-1.37384	-1.93336	-7.7062	3.78437e-11	3.70059e-10	14.9006
ZBTB20	-1.41294	-0.879795	-7.70586	3.79008e-11	3.70432e-10	14.8991
TXNDC12	-1.47353	-0.491237	-7.70426	3.81701e-11	3.72878e-10	14.8921
SUSD1	-1.09263	-0.0582037	-7.70263	3.84449e-11	3.75188e-10	14.8851
EDA	2.12893	-0.367467	7.70127	3.86774e-11	3.77269e-10	14.8791
NUDT22	1.23576	0.412513	7.69698	3.94166e-11	3.83905e-10	14.8604
RNF213	1.06256	0.0959319	7.69431	3.98833e-11	3.88257e-10	14.8488
RPS23	-1.29876	-0.612467	-7.6932	4.00796e-11	3.8978e-10	14.8439
SMOC2	-1.74935	0.0411672	-7.69315	4.00884e-11	3.8978e-10	14.8437
C4orf34	-1.10559	-0.653087	-7.69309	4.00995e-11	3.8978e-10	14.8434
IFNAR1	-1.09567	-0.179378	-7.68856	4.09091e-11	3.97057e-10	14.8237
KIFC1	2.03093	1.46739	7.68837	4.0943e-11	3.9719e-10	14.8229
SLAMF7	-2.30512	-0.537881	-7.68757	4.10878e-11	3.98397e-10	14.8194
MAGIX	1.29626	0.0114162	7.68657	4.12697e-11	3.99963e-10	14.815
ZNF572	-1.87501	0.584838	-7.68514	4.15309e-11	4.02295e-10	14.8088
LMO7	-1.42724	-0.0265872	-7.68041	4.24083e-11	4.10387e-10	14.7881
APOF	-2.54609	0.722641	-7.67771	4.2916e-11	4.15095e-10	14.7764
GTSE1	2.4752	1.34126	7.67718	4.30158e-11	4.15855e-10	14.7741
GORAB	-1.18303	1.11558	-7.67533	4.33687e-11	4.18853e-10	14.766
SLC44A3	-1.71472	-0.798812	-7.67352	4.37172e-11	4.2201e-10	14.7581
ATAD3B	1.27106	-0.410906	7.6732	4.37795e-11	4.22403e-10	14.7567
FLT3	-2.23435	0.707705	-7.67126	4.41548e-11	4.25605e-10	14.7482
C11orf46	-1.2324	0.398777	-7.6703	4.43428e-11	4.27206e-10	14.7441
RAB4A	-1.13085	-0.600694	-7.66941	4.4518e-11	4.28683e-10	14.7402
GLI4	1.39135	0.234815	7.66801	4.47939e-11	4.30916e-10	14.7341
GNG4	-1.5931	-1.03927	-7.66701	4.49922e-11	4.32398e-10	14.7297
DYNLRB2	-2.02044	-0.302227	-7.66681	4.50309e-11	4.32558e-10	14.7288
C1S	-2.02501	-0.936778	-7.66664	4.50658e-11	4.3268e-10	14.7281
SOSTDC1	-2.1762	-2.04438	-7.66613	4.51659e-11	4.33428e-10	14.7259
GMPR	-1.59552	-1.35052	-7.66504	4.53836e-11	4.35305e-10	14.7211
FAIM2	-1.13983	-0.973822	-7.65644	4.7139e-11	4.51036e-10	14.6836
ALG6	-1.13813	0.496055	-7.65405	4.76386e-11	4.5532e-10	14.6732
ATP5L	-1.17715	-0.310764	-7.65397	4.76566e-11	4.5532e-10	14.6729
PAAF1	-1.11036	-0.381479	-7.6531	4.78398e-11	4.56848e-10	14.6691
RAB2B	-1.04271	-0.77754	-7.65074	4.83407e-11	4.61406e-10	14.6588
ECH1	-1.27901	-1.18132	-7.64966	4.85715e-11	4.63182e-10	14.6541
IKZF5	-1.20937	0.222352	-7.64965	4.85741e-11	4.63182e-10	14.654
RHBDF2	1.62562	-0.166688	7.64869	4.87792e-11	4.64911e-10	14.6499
REEP5	-1.04579	-0.323979	-7.64858	4.88042e-11	4.64923e-10	14.6493
UCP3	1.21244	0.745354	7.64827	4.88707e-11	4.6533e-10	14.648
GTF2B	-1.02424	-0.16528	-7.64748	4.90405e-11	4.6672e-10	14.6446
BMP4	-2.10007	-1.44118	-7.64618	4.93226e-11	4.69177e-10	14.6389
PSMB8	-1.32979	-1.28928	-7.64604	4.9352e-11	4.69228e-10	14.6383
KARS	-1.36281	-0.801837	-7.64146	5.03597e-11	4.78343e-10	14.6184
C9orf3	-1.10641	-0.883117	-7.64072	5.0525e-11	4.79681e-10	14.6151
PSMA2	-1.25957	-0.377625	-7.63996	5.06944e-11	4.81056e-10	14.6118
IRAK3	-1.58755	-0.39172	-7.63963	5.07692e-11	4.81532e-10	14.6104
LOC389641	1.13821	-0.112008	7.63779	5.11833e-11	4.85122e-10	14.6023
UNK	1.00371	0.124331	7.63772	5.11972e-11	4.85122e-10	14.6021
FIZ1	1.04106	-0.0194856	7.63741	5.12688e-11	4.85565e-10	14.6007
IL20RA	-2.15762	0.150741	-7.63484	5.18532e-11	4.90625e-10	14.5895
TET1	-1.34708	0.30511	-7.63153	5.26152e-11	4.97594e-10	14.5751
MMGT1	-1.35003	-0.345633	-7.63125	5.26803e-11	4.97968e-10	14.5739
ITK	-2.0878	-0.402229	-7.63014	5.29394e-11	5.00176e-10	14.569
FGFR2	-1.50996	-1.8571	-7.62708	5.36583e-11	5.06479e-10	14.5557
STARD3NL	-1.40476	-0.638067	-7.62627	5.38517e-11	5.07815e-10	14.5521
YIPF5	-1.36044	-0.606493	-7.62429	5.4323e-11	5.12013e-10	14.5435
ARHGAP18	-1.58313	0.652111	-7.62341	5.45352e-11	5.13271e-10	14.5397
PRKRIP1	1.07325	0.244743	7.62294	5.4648e-11	5.13856e-10	14.5376
RAB8B	-1.05838	-0.0339528	-7.62154	5.49862e-11	5.1677e-10	14.5315
LOC100506388	-1.61891	-0.434627	-7.62065	5.52017e-11	5.18546e-10	14.5277
CD53	-1.69164	-0.249879	-7.62037	5.52693e-11	5.18932e-10	14.5265
RBM22	1.77126	1.36416	7.61568	5.6425e-11	5.29529e-10	14.506
HSPA13	-1.19556	0.290561	-7.61405	5.68319e-11	5.32837e-10	14.4989
PYROXD1	-1.1766	1.21198	-7.61107	5.75846e-11	5.39377e-10	14.4859
RAB2A	-1.25575	-0.309569	-7.60971	5.79309e-11	5.42104e-10	14.48
LOC440288	1.51322	0.573893	7.60971	5.79312e-11	5.42104e-10	14.48
CGNL1	-1.26956	-0.615261	-7.60896	5.81227e-11	5.43636e-10	14.4767
WHSC1L1	1.17237	0.148417	7.60676	5.869e-11	5.4868e-10	14.4671
AGER	1.12669	0.595053	7.60343	5.9556e-11	5.56263e-10	14.4527
WFIKKN1	2.34224	0.0774554	7.60343	5.9558e-11	5.56263e-10	14.4526
C16orf45	-1.20539	-0.645579	-7.60159	6.0041e-11	5.6024e-10	14.4447
ARAP2	-1.68236	0.575653	-7.60058	6.03112e-11	5.62225e-10	14.4402
DGKZ	1.16716	-0.148956	7.59753	6.1127e-11	5.68853e-10	14.427
CCL2	-2.53546	-1.82217	-7.59664	6.13681e-11	5.70447e-10	14.4231
ITGA8	-2.89866	-1.67614	-7.59453	6.19394e-11	5.74932e-10	14.4139
CYB5R2	-1.32785	-0.741089	-7.59391	6.211e-11	5.75974e-10	14.4112
C4orf3	-1.18844	-0.718241	-7.59346	6.22323e-11	5.76835e-10	14.4093
GRAMD3	-1.15751	-0.251228	-7.59128	6.28334e-11	5.82132e-10	14.3998
PYCRL	1.21936	0.631951	7.58887	6.35068e-11	5.87814e-10	14.3892
DEGS1	-1.57492	-1.00685	-7.58728	6.39521e-11	5.91557e-10	14.3823
HLA-DRB4	-2.0477	-0.786631	-7.58721	6.39717e-11	5.91557e-10	14.382
KRT222	-2.57821	-1.32781	-7.58375	6.49566e-11	5.99814e-10	14.3669
CT45A5	2.09498	1.17062	7.58343	6.50468e-11	6.00364e-10	14.3656
SPRED1	-1.22319	-0.60255	-7.58188	6.54923e-11	6.03906e-10	14.3588
MLEC	1.14088	0.0319582	7.58114	6.5708e-11	6.05557e-10	14.3556
ATXN7	1.13996	-0.568182	7.58105	6.57333e-11	6.05557e-10	14.3552
C19orf24	1.07904	0.341823	7.57755	6.6754e-11	6.13888e-10	14.34
SHMT2	1.01673	0.127894	7.57752	6.67631e-11	6.13888e-10	14.3398
TMX3	-1.31553	0.487727	-7.57429	6.77213e-11	6.22406e-10	14.3258
TAGLN	-1.32311	-1.17217	-7.57408	6.77845e-11	6.22694e-10	14.3249
TBX6	1.61702	-1.02937	7.57328	6.80225e-11	6.24587e-10	14.3214
LOC100506495	-1.20806	0.170491	-7.56728	6.98455e-11	6.40725e-10	14.2953
ARL17B	2.13089	0.931215	7.56651	7.00843e-11	6.42614e-10	14.2919
ANLN	2.62138	2.63485	7.56564	7.03513e-11	6.4476e-10	14.2881
ALOX5AP	-1.6378	-0.972856	-7.56419	7.08026e-11	6.48289e-10	14.2818
TMEM117	-1.15732	0.286167	-7.56347	7.10274e-11	6.50043e-10	14.2787
ADHFE1	-2.02201	0.358703	-7.56187	7.15296e-11	6.54333e-10	14.2717
REEP1	-1.8721	-0.622056	-7.56089	7.18416e-11	6.5688e-10	14.2674
C14orf80	1.16975	0.49079	7.5587	7.25368e-11	6.62308e-10	14.2579
MYL12A	-1.33811	-0.41696	-7.55715	7.30342e-11	6.66539e-10	14.2512
HSPB7	-1.60845	-1.71533	-7.55395	7.40717e-11	6.7558e-10	14.2373
RNF151	1.0709	0.149233	7.55388	7.40939e-11	6.7558e-10	14.237
NPAS1	1.55949	-0.127754	7.55197	7.47217e-11	6.80987e-10	14.2286
ACVR2B	1.09295	0.117559	7.55111	7.50041e-11	6.83242e-10	14.2249
WDR36	-1.13668	-0.259222	-7.55077	7.51173e-11	6.83956e-10	14.2234
FOXN4	2.84857	2.03449	7.54897	7.57159e-11	6.88602e-10	14.2156
RPL26	-1.35641	0.225476	-7.54884	7.57562e-11	6.88602e-10	14.215
NUP54	-1.11419	0.559463	-7.54881	7.57684e-11	6.88602e-10	14.2149
PABPC1L	1.35273	1.73878	7.54823	7.59621e-11	6.90042e-10	14.2124
SLC4A4	-2.88784	-0.582554	-7.54471	7.715e-11	7.00508e-10	14.197
SYNC	-1.54302	-0.153831	-7.54336	7.76103e-11	7.04313e-10	14.1912
S100A6	-2.038	-1.80009	-7.54327	7.76411e-11	7.04313e-10	14.1908
CCL3L3	-1.68732	0.463538	-7.53883	7.91737e-11	7.16886e-10	14.1715
TSPAN8	-3.02027	-1.84302	-7.53851	7.92836e-11	7.17549e-10	14.1701
PVRL3	-1.86399	0.455177	-7.53458	8.067e-11	7.29319e-10	14.153
RTN4	-1.36109	-1.1229	-7.53451	8.06958e-11	7.29319e-10	14.1527
NELL2	-2.47363	-1.53725	-7.53381	8.09423e-11	7.31209e-10	14.1497
ARHGEF35	2.11387	-0.0853103	7.53212	8.15487e-11	7.36346e-10	14.1423
WASH1	1.20476	0.439543	7.53166	8.17141e-11	7.37151e-10	14.1403
NCAPH	1.60419	1.70446	7.53156	8.17508e-11	7.37151e-10	14.1398
ITGB1	-1.11261	0.0669666	-7.53118	8.18879e-11	7.38047e-10	14.1382
CRKL	1.19729	-0.101322	7.52718	8.33433e-11	7.49784e-10	14.1208
SRP9	-1.34	0.0988705	-7.52545	8.39787e-11	7.54805e-10	14.1133
POPDC2	-1.09842	-0.292929	-7.52507	8.412e-11	7.55728e-10	14.1116
WASH2P	1.12323	0.477441	7.52126	8.55436e-11	7.67813e-10	14.0951
PRR7	1.47541	0.396287	7.51887	8.64468e-11	7.74144e-10	14.0847
FEZ1	-1.30845	-1.40192	-7.51607	8.75193e-11	7.8339e-10	14.0725
ALG11	-1.44704	-0.383393	-7.51537	8.7791e-11	7.85462e-10	14.0694
ZNF423	-1.58753	-1.49559	-7.51515	8.78744e-11	7.85849e-10	14.0685
PKN3	1.09101	-0.0251047	7.51419	8.82478e-11	7.88468e-10	14.0643
ATP6V1B1	1.21863	0.0916095	7.5136	8.84787e-11	7.90171e-10	14.0617
CCDC169	-2.70672	-1.25526	-7.50727	9.098e-11	8.12138e-10	14.0342
PTGIR	1.2124	0.102773	7.50558	9.16581e-11	8.17817e-10	14.0269
LEP	1.34558	0.425847	7.50437	9.21477e-11	8.21811e-10	14.0216
GPR157	1.42123	-1.10256	7.49891	9.43906e-11	8.40283e-10	13.9979
PNPLA6	1.26995	-0.501789	7.49585	9.56689e-11	8.50888e-10	13.9846
JAM3	-1.46359	-1.08169	-7.49534	9.5886e-11	8.52432e-10	13.9824
RBM24	-1.79352	-0.781674	-7.49427	9.63382e-11	8.55674e-10	13.9777
RAD17	-1.00608	0.319523	-7.49256	9.70647e-11	8.61735e-10	13.9703
ZDHHC9	1.03073	0.0968507	7.49215	9.72397e-11	8.62898e-10	13.9685
PTPRH	2.46208	-0.788742	7.49109	9.76964e-11	8.66558e-10	13.9639
C9orf123	-1.06716	0.092491	-7.4899	9.82084e-11	8.7031e-10	13.9587
NGFRAP1	-1.3538	-0.480138	-7.48748	9.92592e-11	8.78826e-10	13.9482
KLRC4	-1.56883	-0.86235	-7.48647	9.97017e-11	8.82344e-10	13.9438
EFCAB1	-1.97399	-0.868045	-7.48595	9.99302e-11	8.83967e-10	13.9416
GJA1	-1.64862	-1.51169	-7.48547	1.0014e-10	8.85208e-10	13.9395
BUB1	2.30418	2.65208	7.48525	1.0024e-10	8.85506e-10	13.9385
STAG3L1	1.25615	-0.04253	7.48417	1.00718e-10	8.8893e-10	13.9338
LMNB1	1.8105	0.301586	7.48199	1.01686e-10	8.9666e-10	13.9244
PLAC2	-1.26876	-1.6205	-7.48152	1.01896e-10	8.98107e-10	13.9223
DOK3	1.17067	0.699932	7.47768	1.03636e-10	9.12488e-10	13.9056
EFNA5	-1.26674	-0.733157	-7.47761	1.03667e-10	9.12488e-10	13.9053
GDPD3	1.45306	-0.586281	7.4771	1.03898e-10	9.13694e-10	13.9031
SERPINA6	1.90884	1.14046	7.47689	1.03997e-10	9.14156e-10	13.9022
KRI1	1.16537	-0.0876306	7.47662	1.04118e-10	9.14805e-10	13.901
FAM190A	-1.78387	0.48429	-7.47481	1.04952e-10	9.21724e-10	13.8932
IGLON5	1.4024	1.01522	7.4723	1.06117e-10	9.31532e-10	13.8823
GAPT	-1.97124	1.59348	-7.47014	1.0713e-10	9.39165e-10	13.8729
GABRG3	-1.9908	-0.702105	-7.47014	1.0713e-10	9.39165e-10	13.8729
LOC153811	1.85793	0.873642	7.46899	1.07676e-10	9.43108e-10	13.8679
GLTPD2	1.04364	-0.112104	7.46823	1.08033e-10	9.45543e-10	13.8646
NOTCH3	1.15216	-0.362842	7.4682	1.08051e-10	9.45543e-10	13.8644
HLA-H	-1.25003	-1.53338	-7.46708	1.08581e-10	9.49335e-10	13.8596
C6orf225	-1.51475	-0.599753	-7.46306	1.10519e-10	9.65415e-10	13.8421
NOXA1	1.17565	0.950082	7.46269	1.10701e-10	9.66571e-10	13.8405
QDPR	-1.57065	-0.459773	-7.45868	1.1267e-10	9.83198e-10	13.8231
ADAMTS13	1.009	0.496636	7.45861	1.12706e-10	9.83198e-10	13.8228
FLJ12825	1.07343	0.472329	7.45591	1.14051e-10	9.94493e-10	13.8111
INMT	-1.62267	-1.20545	-7.4543	1.14865e-10	1.00114e-09	13.8041
LDHB	-2.16455	-0.9707	-7.45418	1.14922e-10	1.00119e-09	13.8036
TAF1	1.15358	0.383543	7.45363	1.15203e-10	1.00319e-09	13.8011
HRAS	1.02218	-0.197715	7.4523	1.15879e-10	1.00863e-09	13.7954
STH	2.21602	0.379363	7.45129	1.16393e-10	1.0122e-09	13.791
NTN3	1.15511	0.317588	7.451	1.16544e-10	1.01307e-09	13.7897
PDLIM4	-1.32516	-1.48629	-7.44993	1.1709e-10	1.01736e-09	13.7851
ZNF684	-1.70775	1.84626	-7.44763	1.18283e-10	1.02682e-09	13.7751
ZFP36	-2.27028	-0.886582	-7.44719	1.18512e-10	1.02835e-09	13.7732
CAPZA2	-1.23585	-0.0185339	-7.44681	1.18708e-10	1.02914e-09	13.7716
VWA5B2	1.1208	0.246519	7.44661	1.18813e-10	1.02959e-09	13.7707
ZNF578	-1.6777	0.838645	-7.44601	1.19126e-10	1.03184e-09	13.7681
DDX55	1.05257	0.44675	7.44523	1.19537e-10	1.03494e-09	13.7647
NPTN	-1.12531	-0.621971	-7.44233	1.21074e-10	1.04779e-09	13.7521
SEMA4F	1.18368	-0.355488	7.44023	1.22197e-10	1.05705e-09	13.743
RDH11	-1.8057	-0.419927	-7.43971	1.22478e-10	1.059e-09	13.7407
LTK	1.46547	0.942592	7.43648	1.24228e-10	1.07366e-09	13.7267
RRP15	-1.16088	0.623831	-7.43554	1.24744e-10	1.07717e-09	13.7226
ALOX5	-1.32803	-0.487762	-7.43136	1.27058e-10	1.09618e-09	13.7045
CC2D1A	1.10201	-0.436397	7.43054	1.27515e-10	1.09964e-09	13.7009
ISCA2	-1.09009	-0.378557	-7.4298	1.27928e-10	1.10272e-09	13.6977
HMX1	1.59124	0.601866	7.42308	1.31764e-10	1.13528e-09	13.6686
CEL	1.19457	-0.00772018	7.42284	1.31907e-10	1.13601e-09	13.6675
HMGN4	-1.11465	-0.70941	-7.42113	1.32899e-10	1.14362e-09	13.6601
IGSF9	1.1979	0.2041	7.42112	1.32906e-10	1.14362e-09	13.66
THEM5	1.51689	0.676711	7.42057	1.3323e-10	1.1459e-09	13.6576
CTR9	-1.08428	0.433929	-7.42045	1.333e-10	1.14599e-09	13.6571
LOC100132832	1.14321	-0.225584	7.4188	1.34271e-10	1.15333e-09	13.6499
C2orf27A	1.11919	1.02933	7.41531	1.36343e-10	1.1701e-09	13.6348
CUTC	-1.30369	-0.530655	-7.41497	1.36551e-10	1.17085e-09	13.6333
[truncated: 2,218 more rows]

## Sheet: GSE70768.CRPC VS NOR
GENE	logFC	AveExpr	t	P.Value	adj.P.Val	B
RN7SK	3.26122	8.74501	16.0694	1.05629e-27	3.21903e-23	51.8714
MSMB	-5.16956	12.7455	-15.0326	7.51353e-26	1.14487e-21	47.8105
RNU6ATAC	1.25706	6.79604	14.2808	1.80173e-24	1.83026e-20	44.7728
SNORD3A	-3.3773	11.5267	-14.151	3.14133e-24	2.32001e-20	44.2403
SNORD3D	-3.49034	11.1497	-14.1062	3.80642e-24	2.32001e-20	44.0563
SNORD3C	-3.34895	10.5756	-13.7327	1.90971e-23	9.69973e-20	42.5095
CDC42EP5	-2.30149	10.8247	-13.3148	1.18375e-22	5.15355e-19	40.7573
PAK1IP1	-2.46233	9.69888	-13.1249	2.73044e-22	1.04013e-18	39.9536
ZBTB20	-1.68637	10.2053	-12.8583	8.88595e-22	3.00888e-18	38.818
LOC100132564	3.6554	9.50047	12.3007	1.07645e-20	2.73373e-17	36.4141
SLC1A5	-1.18769	9.1495	-11.7976	1.05033e-19	2.28633e-16	34.215
NEFH	-4.33986	12.0438	-11.2758	1.14418e-18	2.1793e-15	31.9063
RNU6-1	1.58013	10.7564	11.0643	3.03231e-18	5.43556e-15	30.9631
RNU6-15	1.57517	10.777	11.052	3.2105e-18	5.43556e-15	30.9079
TRK1	1.15923	6.92144	10.8736	7.32506e-18	1.1749e-14	30.1092
TRIM25	1.04296	7.36649	10.7995	1.03257e-17	1.57338e-14	29.7768
MT1M	-2.72311	9.42747	-10.4941	4.2693e-17	6.19556e-14	28.4016
TP73L	-1.10643	8.1414	-10.3185	9.67799e-17	1.34062e-13	27.6083
LOC653381	-1.0904	9.90374	-10.2924	1.09333e-16	1.44866e-13	27.4901
ACPP	-3.52468	13.7507	-10.2832	1.14152e-16	1.44949e-13	27.4483
CDR2L	1.03402	8.26269	10.2631	1.25347e-16	1.50313e-13	27.3576
MYBPC1	-1.23834	7.71637	-10.1144	2.51204e-16	2.73408e-13	26.6835
ZNF467	1.26645	7.28324	10.0698	3.09518e-16	3.1097e-13	26.481
GMPR	-1.69317	9.36929	-10.0676	3.12622e-16	3.1097e-13	26.4714
KRT5	-1.60773	7.83634	-10.0488	3.41377e-16	3.25108e-13	26.386
LOC791120	1.43813	7.7246	9.98026	4.70638e-16	4.07728e-13	26.0746
SLC45A3	-3.28601	12.4294	-9.97705	4.77754e-16	4.07728e-13	26.06
KLF9	-1.30332	11.153	-9.87679	7.64257e-16	6.29479e-13	25.6043
RHOBTB3	-1.37037	10.1574	-9.76497	1.29113e-15	1.03545e-12	25.0955
CELSR3	1.3059	6.41426	9.59212	2.90629e-15	2.16023e-12	24.3082
TIPARP	-1.65277	9.81919	-9.58381	3.02189e-15	2.19267e-12	24.2703
SOCS2	-1.41902	9.96692	-9.50438	4.38859e-15	2.96071e-12	23.9082
AZGP1	-2.70807	11.0158	-9.50052	4.469e-15	2.96071e-12	23.8905
ALDH1A3	-1.49585	11.4872	-9.48762	4.74834e-15	3.07885e-12	23.8317
ANPEP	-2.95227	9.70371	-9.40389	7.0375e-15	4.28935e-12	23.4498
KRT15	-2.08187	9.26398	-9.38306	7.76167e-15	4.63798e-12	23.3547
ZNF649	-1.00312	7.46391	-9.34891	9.1132e-15	5.34046e-12	23.1989
MT1F	-2.37756	11.0012	-9.32867	1.00229e-14	5.55359e-12	23.1065
FKBP5	-1.81247	11.1571	-9.31155	1.0863e-14	5.91159e-12	23.0284
MT1X	-2.2421	11.7455	-9.30088	1.1422e-14	6.10676e-12	22.9796
GCAT	-1.21735	9.25591	-9.17465	2.06785e-14	1.01641e-11	22.4034
CHRM1	-1.78261	8.27379	-9.16162	2.19853e-14	1.06349e-11	22.3439
SRD5A2	-1.15779	7.97458	-9.05382	3.65002e-14	1.6358e-11	21.8517
RGS11	1.03909	7.25342	8.97189	5.36558e-14	2.27106e-11	21.4776
DUSP1	-2.02299	11.9189	-8.89463	7.71621e-14	3.17772e-11	21.1248
HERPUD1	-1.6834	10.6469	-8.85418	9.3324e-14	3.69357e-11	20.9401
TUBB3	1.00702	6.52194	8.84178	9.89239e-14	3.83906e-11	20.8835
CECR6	-1.8996	8.29023	-8.78109	1.31583e-13	4.81954e-11	20.6065
KIAA1324	-2.12068	10.5158	-8.77906	1.32844e-13	4.81954e-11	20.5972
RNY5	1.77468	7.88022	8.73401	1.64166e-13	5.75051e-11	20.3916
TMEM30B	-1.31992	9.64639	-8.71876	1.7636e-13	6.10747e-11	20.3221
F12	1.18045	6.97587	8.65529	2.37641e-13	8.04677e-11	20.0324
CD38	-1.84792	8.57233	-8.64298	2.51778e-13	8.43181e-11	19.9763
ZNF532	-1.20899	9.81069	-8.61089	2.92734e-13	9.69681e-11	19.8299
SLC15A2	-1.16173	7.48265	-8.57964	3.39007e-13	1.09869e-10	19.6874
MT1A	-1.89997	12.5779	-8.57174	3.51807e-13	1.1168e-10	19.6514
HSPA5	-1.05459	9.8338	-8.54827	3.92802e-13	1.23409e-10	19.5444
RAB3B	-1.67131	8.18031	-8.54112	4.06194e-13	1.2538e-10	19.5118
MT1G	-3.08778	11.7045	-8.54054	4.07304e-13	1.2538e-10	19.5092
MIR1978	1.62684	11.1394	8.53329	4.21412e-13	1.28425e-10	19.4761
SH3BP4	-1.10196	9.62376	-8.48351	5.32308e-13	1.57496e-10	19.2492
CUX2	-1.41315	8.56513	-8.4791	5.43423e-13	1.59239e-10	19.2292
LAMC3	1.25077	7.704	8.4629	5.86346e-13	1.67635e-10	19.1554
BAMBI	1.89024	8.3379	8.46209	5.88578e-13	1.67635e-10	19.1517
EPHX2	-1.49293	9.77372	-8.45218	6.16588e-13	1.73986e-10	19.1065
DHCR24	-1.85462	9.98141	-8.35508	9.72104e-13	2.55387e-10	18.6644
IRS1	-1.20777	7.90154	-8.33242	1.08103e-12	2.7919e-10	18.5613
GLUD1	-1.17857	11.449	-8.2797	1.38386e-12	3.48539e-10	18.3214
SEC14L2	-1.33178	7.7631	-8.21417	1.8807e-12	4.54875e-10	18.0235
KLK4	-2.64048	12.7947	-8.14038	2.65596e-12	6.08573e-10	17.6884
SH3BGRL2	-1.19862	9.97947	-8.09562	3.27405e-12	7.23019e-10	17.4852
SLC16A9	-1.0258	8.57282	-8.03538	4.33776e-12	9.24429e-10	17.2121
KLK11	-1.13089	8.74293	-8.0289	4.47105e-12	9.46217e-10	17.1827
RDH11	-1.49261	11.7822	-8.01683	4.73019e-12	9.87346e-10	17.128
UBE2J1	-1.11412	10.175	-7.96063	6.14824e-12	1.24085e-09	16.8734
NAAA	-1.31669	8.82605	-7.95312	6.36733e-12	1.27661e-09	16.8394
PARM1	-1.4606	11.0291	-7.91795	7.5017e-12	1.48451e-09	16.6802
TMEM79	-1.82894	10.1033	-7.91469	7.6167e-12	1.48794e-09	16.6654
CNTNAP2	-2.23061	9.61078	-7.88127	8.89991e-12	1.71661e-09	16.5143
ALOX15B	-2.10438	8.45289	-7.84647	1.04652e-11	1.95661e-09	16.357
ZNF827	-1.54838	10.6605	-7.81464	1.21357e-11	2.1755e-09	16.2132
KAT2A	1.16127	8.76917	7.76841	1.50459e-11	2.57919e-09	16.0046
TMPRSS2	-2.55803	11.737	-7.73343	1.77017e-11	2.98044e-09	15.8468
CYP27A1	-1.3038	9.70286	-7.73197	1.78219e-11	2.98419e-09	15.8402
TMEM132A	1.01862	6.88192	7.69591	2.10699e-11	3.47084e-09	15.6777
C10orf116	-1.8892	12.5947	-7.69409	2.12493e-11	3.48157e-09	15.6695
GPT2	-1.41362	10.1294	-7.68722	2.19371e-11	3.57505e-09	15.6386
AGTRAP	-1.20457	8.4647	-7.67564	2.31486e-11	3.71291e-09	15.5864
GLB1L2	-1.2576	8.37189	-7.66104	2.47696e-11	3.89099e-09	15.5207
EDN3	-1.07099	6.94828	-7.63592	2.78297e-11	4.32709e-09	15.4076
KIFC2	1.60991	8.23932	7.61339	3.08923e-11	4.73087e-09	15.3063
SPOCK1	-1.67501	10.8536	-7.56308	3.89962e-11	5.68616e-09	15.0802
NPY	-4.19844	11.8788	-7.55358	4.075e-11	5.9136e-09	15.0376
CRISPLD2	-1.36593	11.3134	-7.52053	4.74795e-11	6.76139e-09	14.8892
MT1E	-1.20032	9.29307	-7.5033	5.14156e-11	7.25412e-09	14.812
NUDT11	-1.06645	8.53003	-7.48011	5.72315e-11	8.00059e-09	14.708
PI15	-1.13006	8.32755	-7.44322	6.78577e-11	9.31515e-09	14.5427
FLJ20273	-1.31305	9.70377	-7.44174	6.83215e-11	9.33675e-09	14.5361
CYP1B1	-1.97169	9.68975	-7.42777	7.28697e-11	9.86979e-09	14.4736
AOX1	-1.31013	7.85576	-7.3899	8.67718e-11	1.13981e-08	14.3042
ISG15	1.84407	9.13173	7.38864	8.72781e-11	1.14154e-08	14.2985
SLC2A5	-1.76359	8.83336	-7.38039	9.06592e-11	1.1807e-08	14.2617
ZNF91	-1.01778	9.27958	-7.3735	9.35853e-11	1.21362e-08	14.2309
APOLD1	-1.12888	8.3303	-7.34909	1.04716e-10	1.32416e-08	14.1218
SLC35F2	-1.10769	8.55831	-7.33266	1.12945e-10	1.41065e-08	14.0485
C20orf127	-1.291	8.39813	-7.32497	1.17009e-10	1.44954e-08	14.0142
SLC22A3	-1.12863	7.51489	-7.26354	1.55189e-10	1.84023e-08	13.7403
STXBP6	-1.02379	8.15262	-7.23144	1.79824e-10	2.0758e-08	13.5974
NANS	-1.33827	9.26981	-7.17545	2.32448e-10	2.56662e-08	13.3484
DPYS	-1.40463	7.38668	-7.14259	2.70179e-10	2.90944e-08	13.2026
HOMER2	-1.15978	8.90176	-7.1277	2.89229e-10	3.04991e-08	13.1365
SC5DL	-1.50158	10.6956	-7.11527	3.06142e-10	3.18419e-08	13.0814
STK36	1.06677	9.40322	7.11142	3.11582e-10	3.22975e-08	13.0644
CPE	-1.71435	10.7907	-7.083	3.54781e-10	3.5683e-08	12.9385
C1orf85	-1.04288	10.6156	-7.0794	3.60662e-10	3.61552e-08	12.9225
C9orf61	-1.03618	8.45028	-7.06653	3.82489e-10	3.77535e-08	12.8656
LRRC26	-1.22608	9.77231	-7.05456	4.03973e-10	3.95855e-08	12.8126
VSIG2	-1.85105	9.18828	-7.039	4.33685e-10	4.2091e-08	12.7438
CCK	-1.87335	8.31004	-7.0334	4.44916e-10	4.30439e-08	12.719
LOC100008588	1.96921	9.06556	7.02618	4.59789e-10	4.40179e-08	12.6871
IL1R1	-1.06151	7.55775	-7.02572	4.60762e-10	4.40179e-08	12.6851
NCAPD3	-2.16892	8.90041	-6.99138	5.38789e-10	4.99076e-08	12.5335
LMAN1L	-1.16126	7.25374	-6.95218	6.44006e-10	5.89372e-08	12.3606
ZNF702P	-1.02649	7.43443	-6.8881	8.61554e-10	7.5884e-08	12.0786
ANTXR2	-1.02476	11.1015	-6.87634	9.0874e-10	7.91253e-08	12.0269
FLJ38717	1.71216	8.42688	6.86848	9.41741e-10	8.17651e-08	11.9923
BCAS1	-1.34881	8.4276	-6.86624	9.51321e-10	8.23622e-08	11.9825
NPAL3	-1.50893	10.1683	-6.85396	1.00579e-09	8.63417e-08	11.9286
C17orf70	1.02355	9.23518	6.85236	1.01307e-09	8.67231e-08	11.9216
COL1A1	1.59035	9.49125	6.84897	1.02875e-09	8.75735e-08	11.9067
IRX3	-1.26182	10.7334	-6.76294	1.51804e-09	1.20162e-07	11.5298
SLC2A12	-1.3746	8.69719	-6.74163	1.67127e-09	1.29928e-07	11.4367
FAM174B	-1.23089	9.53278	-6.72327	1.81556e-09	1.39561e-07	11.3565
PAGE4	-2.2398	10.8553	-6.71722	1.86569e-09	1.42498e-07	11.3301
C1orf115	-1.02357	9.39915	-6.71277	1.90356e-09	1.45027e-07	11.3107
FAM107A	-1.47678	10.4708	-6.648	2.54762e-09	1.87533e-07	11.0285
ETS2	-1.00981	9.0954	-6.61293	2.982e-09	2.13325e-07	10.8761
C9orf152	-1.40155	9.67909	-6.58745	3.34299e-09	2.34706e-07	10.7655
KLK2	-2.18507	11.4845	-6.58231	3.42087e-09	2.39108e-07	10.7432
CEBPD	-1.46093	11.9374	-6.56737	3.65758e-09	2.52549e-07	10.6784
PDK4	-1.86902	9.6724	-6.56528	3.69203e-09	2.53984e-07	10.6693
IQGAP2	-1.19941	8.51571	-6.5353	4.22199e-09	2.8656e-07	10.5395
PRDM8	-1.78822	9.83032	-6.50383	4.85941e-09	3.25473e-07	10.4035
SPDEF	-1.64324	10.9632	-6.48535	5.2771e-09	3.46594e-07	10.3237
LDLR	-1.19013	10.2042	-6.47901	5.42852e-09	3.55009e-07	10.2963
EAF2	-1.10416	8.00424	-6.47143	5.61498e-09	3.65634e-07	10.2636
MBOAT2	-1.04169	8.16849	-6.46897	5.67694e-09	3.6888e-07	10.253
KIAA1210	-1.73151	8.91265	-6.46303	5.82921e-09	3.74779e-07	10.2274
C1orf116	-1.05159	9.08535	-6.43754	6.53e-09	4.14219e-07	10.1176
SFN	-1.22563	9.33239	-6.43146	6.70914e-09	4.2244e-07	10.0914
GNG4	-1.26878	8.26761	-6.41458	7.23229e-09	4.45261e-07	10.0188
CXADR	-1.0592	9.65587	-6.36204	9.13252e-09	5.38324e-07	9.79318
LOC650200	-1.01297	8.097	-6.34292	9.94011e-09	5.77e-07	9.71125
EBP	-1.40033	9.02625	-6.29557	1.22567e-08	6.85364e-07	9.50871
STAG3L3	1.18979	9.10454	6.27455	1.34492e-08	7.43855e-07	9.41896
ACADL	-1.15145	8.12675	-6.26797	1.38455e-08	7.61626e-07	9.39089
SORD	-1.2781	7.99941	-6.23219	1.62113e-08	8.72862e-07	9.23843
KLK3	-1.69797	9.35114	-6.22428	1.67861e-08	8.99826e-07	9.20476
TMSB15A	-1.66759	8.98804	-6.21121	1.77794e-08	9.43949e-07	9.14921
CKB	-1.16909	11.5762	-6.19208	1.93396e-08	1.0082e-06	9.06794
RASD1	-1.71506	9.71734	-6.18912	1.95934e-08	1.01205e-06	9.05534
SGK	-1.89561	10.5278	-6.17794	2.05798e-08	1.04528e-06	9.00789
FLJ31568	-1.04961	7.84677	-6.16204	2.20674e-08	1.10974e-06	8.94046
PPAP2A	-1.221	9.61832	-6.12773	2.56483e-08	1.26608e-06	8.79521
HMGCS2	-2.01834	9.56872	-6.12713	2.57162e-08	1.26608e-06	8.79265
DBI	-1.28457	10.7937	-6.11254	2.74122e-08	1.34091e-06	8.73097
LOC645993	-1.83435	8.70157	-6.08233	3.12816e-08	1.49187e-06	8.60346
AMD1	-1.28895	9.73169	-6.06466	3.37903e-08	1.58665e-06	8.52897
SPP1	1.26213	7.15132	6.04314	3.71142e-08	1.69828e-06	8.43839
COX19	1.21777	8.4139	6.01758	4.14839e-08	1.87076e-06	8.33095
BCYRN1	1.04819	10.7984	6.00797	4.32548e-08	1.93851e-06	8.2906
SCD	-1.6596	11.3854	-6.00489	4.38377e-08	1.95315e-06	8.27768
ANXA3	-1.20088	8.21062	-6.00109	4.45679e-08	1.97701e-06	8.26173
EPDR1	-1.07449	10.4488	-5.99658	4.54496e-08	2.00736e-06	8.24282
VGLL3	-1.03422	7.26592	-5.9925	4.62623e-08	2.03425e-06	8.22572
PROK1	-1.17981	7.6917	-5.98048	4.87411e-08	2.12198e-06	8.17535
CKM	-1.1588	7.28542	-5.94389	5.71238e-08	2.44845e-06	8.02222
EEF1A2	1.68516	8.85551	5.84373	8.80297e-08	3.5068e-06	7.60511
ZBTB16	-1.06595	9.03559	-5.83602	9.09974e-08	3.60149e-06	7.57314
ANXA1	-1.17313	11.2483	-5.79012	1.10827e-07	4.22495e-06	7.3831
NKX3-1	-1.70763	11.5216	-5.78995	1.10909e-07	4.22495e-06	7.38239
OSR1	1.09891	8.14079	5.78854	1.11582e-07	4.24528e-06	7.37656
IDI1	-1.01432	8.05281	-5.7737	1.18908e-07	4.49038e-06	7.31527
XBP1	-1.1888	11.7248	-5.75129	1.30878e-07	4.86405e-06	7.22284
CTGF	-1.42051	11.3922	-5.73124	1.42587e-07	5.22486e-06	7.14028
LSAMP	-1.02119	8.66121	-5.72604	1.45791e-07	5.32805e-06	7.11887
TBX2	1.05136	8.1463	5.7181	1.50816e-07	5.49774e-06	7.08623
DHRS7	-1.4717	12.5082	-5.70752	1.57781e-07	5.67695e-06	7.04273
PPM1H	-1.0292	8.8818	-5.7019	1.61604e-07	5.79574e-06	7.01967
MT2A	-1.34557	12.1388	-5.6975	1.64665e-07	5.88295e-06	7.0016
SLC39A10	-1.09269	7.7043	-5.68081	1.76795e-07	6.25512e-06	6.93314
APOE	1.76855	8.98963	5.68063	1.76929e-07	6.25512e-06	6.93241
RHPN2	-1.1959	11.0444	-5.66278	1.90884e-07	6.67109e-06	6.8593
ERRFI1	-1.11728	9.47097	-5.64826	2.03028e-07	6.98337e-06	6.79991
PTGDS	-1.73048	11.4984	-5.62124	2.27687e-07	7.72691e-06	6.68955
PCP4	-1.72483	11.2875	-5.59221	2.57467e-07	8.59398e-06	6.57123
GNMT	-1.35406	7.82142	-5.58888	2.61118e-07	8.68047e-06	6.55768
EFHD1	-1.18963	9.06641	-5.58718	2.62991e-07	8.73056e-06	6.5508
NELL1	-1.09984	7.89996	-5.56522	2.88554e-07	9.43527e-06	6.46154
TUBA3D	-1.58377	8.30484	-5.55215	3.04914e-07	9.8959e-06	6.40847
MX1	1.22243	9.95382	5.54666	3.12052e-07	1.00953e-05	6.38621
CSRP1	-1.1828	12.9332	-5.54609	3.12802e-07	1.01088e-05	6.3839
EMP1	-1.01529	9.91412	-5.53776	3.23979e-07	1.04258e-05	6.35012
APOC1	1.49303	7.98672	5.5243	3.42866e-07	1.0932e-05	6.29562
SH3GL2	-1.13724	7.55981	-5.52119	3.4737e-07	1.10618e-05	6.28306
CD9	-1.31084	9.64831	-5.50509	3.71694e-07	1.17261e-05	6.21796
CYP3A5	-1.34807	8.41697	-5.49074	3.94784e-07	1.23143e-05	6.16
IDH1	-1.09204	9.96111	-5.45844	4.52015e-07	1.3789e-05	6.02984
FLJ21511	-1.28466	8.06145	-5.45493	4.5871e-07	1.39652e-05	6.0157
PEBP4	-1.31547	7.61703	-5.42898	5.11255e-07	1.53502e-05	5.91145
FZD9	-1.15812	7.97776	-5.39593	5.86817e-07	1.73147e-05	5.77898
CREB3L4	-1.23738	8.39912	-5.33743	7.48274e-07	2.11782e-05	5.5455
STEAP2	-1.03481	9.10615	-5.33606	7.52528e-07	2.12739e-05	5.54006
SEC11C	-1.34501	11.4862	-5.3314	7.6721e-07	2.16088e-05	5.5215
FAM46B	-1.0301	7.99601	-5.32554	7.86077e-07	2.19731e-05	5.49817
LOC387882	-1.07983	9.40205	-5.31872	8.08568e-07	2.24214e-05	5.47108
KRT17	-1.22827	9.38045	-5.30368	8.60465e-07	2.35815e-05	5.41136
LOC124220	-1.24895	9.8071	-5.28868	9.15449e-07	2.4887e-05	5.35189
RN5S9	1.17749	10.1453	5.2717	9.8189e-07	2.61337e-05	5.28464
NEDD4L	-1.06184	9.5567	-5.25951	1.03244e-06	2.71707e-05	5.23646
ABCC4	-1.15051	9.19712	-5.23979	1.1197e-06	2.92397e-05	5.15861
MESP1	-1.60127	9.9654	-5.17719	1.44728e-06	3.63311e-05	4.91246
ORM2	-2.00582	8.16739	-5.14921	1.62239e-06	4.00019e-05	4.80297
ELOVL5	-1.07477	8.91209	-5.14009	1.68382e-06	4.12163e-05	4.76734
TMEM137	1.19738	8.61063	5.13045	1.75127e-06	4.25833e-05	4.7297
ARG2	-1.35327	9.01818	-5.12741	1.77308e-06	4.28847e-05	4.71784
CRIP1	1.19231	9.01798	5.09997	1.98225e-06	4.71012e-05	4.61099
ACTG2	-1.36074	14.0539	-5.09448	2.02694e-06	4.79962e-05	4.58962
TMEM158	-1.2535	10.9994	-5.00828	2.8714e-06	6.43899e-05	4.25613
BRSK1	1.08531	8.47065	4.98652	3.13396e-06	6.91082e-05	4.1724
TCEAL2	-1.06997	9.9262	-4.96897	3.36258e-06	7.3301e-05	4.10503
CPNE4	-1.25013	9.1363	-4.95147	3.60667e-06	7.80081e-05	4.038
RHOB	-1.03193	10.0787	-4.93298	3.8834e-06	8.30503e-05	3.9673
PRPH	1.04383	6.66434	4.88311	4.73692e-06	9.73951e-05	3.77737
RLN1	-2.43012	8.69767	-4.84155	5.58567e-06	0.000111112	3.61991
KBTBD11	-1.10358	9.15087	-4.81603	6.17857e-06	0.000120623	3.52356
MYH11	-1.38256	12.2048	-4.66678	1.1083e-05	0.00019637	2.96617
ZFP36	-1.3571	10.8652	-4.55568	1.70159e-05	0.000277899	2.55797
RNU1-5	1.05518	9.46296	4.50879	2.03572e-05	0.000323118	2.38747
SCGB3A1	-1.37065	8.19404	-4.45644	2.48389e-05	0.000378862	2.1984
RNU1-3	1.03896	9.14396	4.44726	2.57175e-05	0.000389339	2.16539
PENK	-1.05435	7.89005	-4.42104	2.83958e-05	0.000421716	2.07133
GADD45B	-1.04613	9.04047	-4.34103	3.83414e-05	0.000538777	1.78648
LOC440160	-1.03117	8.63062	-4.3218	4.11926e-05	0.000572172	1.7185
KRT14	-1.02476	7.72204	-4.16229	7.41583e-05	0.00091497	1.16219
RASEF	-1.00378	8.43015	-4.11213	8.89839e-05	0.00105603	0.990106
GP2	-1.00288	8.68865	-4.0863	9.7691e-05	0.00113761	0.902029
H19	1.35803	7.38652	4.07648	0.000101208	0.00117052	0.868671
ABP1	-1.57545	8.21536	-3.9652	0.000150631	0.00161472	0.494135
MMP9	1.15392	7.19332	3.95703	0.000155053	0.0016516	0.466921
DES	-1.32118	11.0479	-3.92292	0.000174902	0.0018204	0.353676
PGC	-1.16498	7.98559	-3.84568	0.000229204	0.00227673	0.0998187
CNN1	-1.20818	10.8786	-3.80984	0.000259548	0.00252223	-0.0167399
FOXA1	-1.02648	11.3607	-3.80738	0.000261768	0.00254137	-0.0247208
LOC100132091	-1.14634	9.42602	-3.77863	0.000289065	0.00274569	-0.117636
ANKRD37	-1.09013	8.74643	-3.62302	0.000490549	0.00419929	-0.611775
TSPAN8	-1.16212	11.1376	-3.53779	0.000651523	0.00528344	-0.87599
MYL9	-1.01745	10.5264	-3.52682	0.000675543	0.00545067	-0.909646
SPINK1	1.07001	6.68304	3.41858	0.000962003	0.00729824	-1.23763
OR51E2	-1.59929	9.50224	-3.40099	0.00101823	0.00762982	-1.29022
VCAN	1.02572	8.09048	3.3162	0.00133523	0.00948512	-1.5407
TRPM8	-1.00898	8.84039	-3.31406	0.00134432	0.00953858	-1.54696
TMEFF2	-1.29507	10.1847	-3.1669	0.00212885	0.0137754	-1.96986
FOS	-1.28967	10.8955	-3.14072	0.00230693	0.0146712	-2.04351
SCGB1A1	-1.04424	8.56113	-3.03597	0.00316769	0.0187885	-2.33334
A2M	1.04323	10.5057	2.98483	0.00368842	0.0211526	-2.47195
TGM4	-1.4048	7.72663	-2.76822	0.00689404	0.0345605	-3.03767

## Sheet: GSE70768.CRPC VS PCA
GENE	logFC	AveExpr	t	P.Value	adj.P.Val	B
RN7SK	3.49869	8.37553	18.1406	5.62444e-37	1.71405e-32	72.5114
RNU6ATAC	1.29336	6.70317	17.0757	1.30027e-34	1.98129e-30	67.3123
SNORD3D	-4.07616	11.8426	-15.1224	4.01744e-30	4.08105e-26	57.3868
SNORD3A	-3.74927	12.0224	-14.3528	2.64723e-28	2.01686e-24	53.3496
FLJ20273	-1.64796	10.0671	-14.0933	1.10139e-27	6.71297e-24	51.9733
SNORD3C	-3.74492	11.0914	-13.7008	9.62063e-27	4.18841e-23	49.8794
TRK1	1.22789	6.80424	13.5642	2.05156e-26	7.81515e-23	49.1473
SLC45A3	-3.29074	12.5913	-12.7306	2.14922e-24	7.27751e-21	44.6454
CREB3L4	-1.84616	9.00446	-12.3779	1.55914e-23	4.75147e-20	42.7252
RNY5	2.11082	7.49359	11.4641	2.71348e-21	7.51756e-18	37.7204
SPDEF	-2.327	11.6552	-11.2184	1.09017e-20	2.76857e-17	36.3701
DHCR24	-2.24461	10.4202	-11.1996	1.21318e-20	2.84397e-17	36.2663
C9orf152	-1.9384	10.2278	-11.0317	3.13804e-20	6.83085e-17	35.3433
RNU6-1	1.81515	10.4698	10.9451	5.12566e-20	9.7223e-17	34.8667
LOC100132564	3.63515	9.34322	10.9351	5.42343e-20	9.7223e-17	34.8119
SH3BP4	-1.26127	9.81952	-10.8495	8.80582e-20	1.42474e-16	34.341
TMEM30B	-1.53157	9.89954	-10.848	8.8827e-20	1.42474e-16	34.3326
SLC1A5	-1.21654	9.23237	-10.7609	1.45374e-19	2.21514e-16	33.854
FAM174B	-1.67377	9.98903	-10.7443	1.5974e-19	2.31813e-16	33.7624
NAAA	-1.5384	9.08807	-10.708	1.96107e-19	2.71653e-16	33.5632
KLK4	-2.94423	13.1939	-10.6967	2.0916e-19	2.75474e-16	33.5005
KLK3	-2.24743	9.92539	-10.6902	2.16945e-19	2.75474e-16	33.465
RNU6-15	1.80398	10.4962	10.6771	2.33676e-19	2.75678e-16	33.3929
NANS	-1.82355	9.76925	-10.673	2.39184e-19	2.75678e-16	33.3702
LOC653381	-1.06914	9.937	-10.6693	2.44243e-19	2.75678e-16	33.3499
CECR6	-1.58782	8.10178	-10.5429	4.99166e-19	5.24555e-16	32.6553
IQGAP2	-1.54598	8.88408	-10.5368	5.16685e-19	5.24866e-16	32.6218
LRRC26	-1.57471	10.1438	-10.4468	8.59496e-19	8.4494e-16	32.1273
ALDH1A3	-1.84106	11.8686	-10.2747	2.27328e-18	2.16494e-15	31.182
C1orf116	-1.35002	9.40345	-10.2611	2.45444e-18	2.19997e-15	31.1074
RAB3B	-2.14044	8.68124	-10.2086	3.30197e-18	2.87508e-15	30.8191
SEC14L2	-1.45197	7.93479	-10.1958	3.5479e-18	3.0034e-15	30.7493
GCAT	-1.46893	9.53995	-10.0245	9.32696e-18	7.58535e-15	29.8098
AGTRAP	-1.33075	8.63566	-9.98009	1.19773e-17	9.12518e-15	29.5667
ACPP	-3.13875	13.5737	-9.95123	1.40912e-17	1.02245e-14	29.4086
HOMER2	-1.5523	9.30944	-9.85797	2.38195e-17	1.64977e-14	28.8983
CORO1B	-1.23925	9.48612	-9.81587	3.01845e-17	1.99973e-14	28.6681
SLC35F2	-1.41435	8.88648	-9.70582	5.60223e-17	3.48424e-14	28.0669
TMEM125	-1.46882	9.49461	-9.59993	1.01493e-16	6.18599e-14	27.4892
PPM1H	-1.62629	9.46668	-9.49127	1.86581e-16	1.11491e-13	26.8972
C6orf85	-1.17605	8.95588	-9.4666	2.14203e-16	1.21241e-13	26.763
GATA5	1.27833	6.66508	9.46608	2.14832e-16	1.21241e-13	26.7601
MAP7	-1.43788	9.40115	-9.45038	2.34556e-16	1.29623e-13	26.6747
TSPAN1	-1.76341	9.712	-9.44763	2.38192e-16	1.29623e-13	26.6598
FLJ38717	1.98525	8.09981	9.42177	2.7527e-16	1.47173e-13	26.5191
MIR1978	2.04311	10.688	9.2453	7.37435e-16	3.5672e-13	25.5611
LRIG1	-1.21733	9.90045	-9.14187	1.312e-15	5.96763e-13	25.001
ANXA3	-1.59191	8.61893	-9.10354	1.62374e-15	7.27698e-13	24.7938
DDAH1	-1.17039	9.65473	-9.06724	1.98675e-15	8.77483e-13	24.5976
GPT2	-1.54875	10.3184	-9.05511	2.12526e-15	9.12213e-13	24.5321
YIPF1	-1.08522	10.1515	-8.91521	4.61727e-15	1.85011e-12	23.7778
LOC646723	-1.64467	11.8499	-8.91373	4.65526e-15	1.85011e-12	23.7699
PDIA4	-1.20601	8.38568	-8.90666	4.84103e-15	1.89141e-12	23.7318
NKX3-1	-1.94426	11.8157	-8.88786	5.37215e-15	2.02119e-12	23.6307
PAFAH2	-1.03839	8.33875	-8.84246	6.90575e-15	2.5665e-12	23.3865
LOC791120	1.32939	7.75311	8.83966	7.01311e-15	2.57499e-12	23.3716
MBOAT2	-1.43611	8.57221	-8.81682	7.95661e-15	2.88664e-12	23.2489
COX19	1.63015	7.98563	8.80949	8.28578e-15	2.9707e-12	23.2095
GMDS	-1.36258	9.86265	-8.80673	8.41277e-15	2.98115e-12	23.1947
TMPRSS2	-2.61239	11.9085	-8.72929	1.28981e-14	4.35172e-12	22.7793
CUX2	-1.47431	8.68779	-8.729	1.29191e-14	4.35172e-12	22.7777
UBE2J1	-1.13496	10.2471	-8.72794	1.29945e-14	4.35172e-12	22.7721
ABCC4	-2.50832	10.47	-8.60575	2.54584e-14	8.24932e-12	22.1185
SPOCK1	-2.16709	11.3753	-8.60392	2.57157e-14	8.24932e-12	22.1087
TACSTD2	-1.33919	12.7549	-8.59324	2.72686e-14	8.56711e-12	22.0517
RXRA	1.06529	9.49962	8.58676	2.82571e-14	8.78709e-12	22.0171
LOC100129828	1.00507	8.15993	8.55985	3.27549e-14	9.98205e-12	21.8736
PPM1F	1.19746	8.76546	8.54429	3.56759e-14	1.06007e-11	21.7906
ENTPD5	-1.50154	8.78686	-8.54015	3.64945e-14	1.06583e-11	21.7685
CANT1	-1.07065	10.3884	-8.53901	3.67227e-14	1.06583e-11	21.7624
HERPUD1	-1.49533	10.559	-8.53668	3.71953e-14	1.06937e-11	21.75
C9orf61	-1.43077	8.85388	-8.49048	4.79124e-14	1.35197e-11	21.504
PRPH	1.31187	6.37387	8.48432	4.95569e-14	1.38555e-11	21.4712
LOC100008588	2.01482	8.93015	8.42813	6.73922e-14	1.78589e-11	21.1725
TMEM137	1.63716	8.15877	8.41029	7.42939e-14	1.95182e-11	21.0777
GFPT1	-1.15282	9.1921	-8.2856	1.46646e-13	3.7242e-11	20.4171
PTPRN2	-1.06121	7.85822	-8.28114	1.50246e-13	3.77372e-11	20.3935
MYBPC1	-1.57218	8.0752	-8.27296	1.57089e-13	3.89212e-11	20.3502
GLB1L2	-1.59873	8.73817	-8.26201	1.66729e-13	4.06486e-11	20.2924
SYTL1	-1.10946	8.61127	-8.22164	2.07625e-13	4.98218e-11	20.0793
TMSB15A	-2.60628	9.9099	-8.12431	3.51942e-13	8.06424e-11	19.5667
CXADR	-1.3625	9.9787	-8.07573	4.57703e-13	1.02562e-10	19.3115
BRSK1	1.547	8.00451	8.07039	4.71081e-13	1.03508e-10	19.2835
FKBP5	-1.32239	10.8046	-8.06999	4.72112e-13	1.03508e-10	19.2814
KLK2	-2.2113	11.6128	-8.01094	6.49297e-13	1.38373e-10	18.9719
DHRS7	-1.57816	12.6743	-7.99804	6.96028e-13	1.4519e-10	18.9044
QPRT	1.10885	7.06681	7.96942	8.12013e-13	1.64974e-10	18.7547
RDH11	-1.44518	11.8113	-7.96264	8.4221e-13	1.69976e-10	18.7193
SLC2A12	-1.55567	8.92554	-7.90171	1.16853e-12	2.34283e-10	18.4013
TBX2	1.36673	7.81302	7.86471	1.42505e-12	2.76614e-10	18.2086
RASD1	-1.59899	9.69555	-7.85105	1.53328e-12	2.90228e-10	18.1376
MSMB	-3.63978	11.6216	-7.77877	2.25715e-12	4.11896e-10	17.7622
FASN	-1.59143	12.2966	-7.77504	2.3026e-12	4.15218e-10	17.7428
NWD1	-1.39459	8.75474	-7.76938	2.37322e-12	4.20487e-10	17.7135
SERINC2	-1.07259	8.75384	-7.76585	2.41841e-12	4.23569e-10	17.6952
RHPN2	-1.4322	11.3137	-7.74025	2.77246e-12	4.77349e-10	17.5626
PTGS1	1.11962	7.10755	7.71495	3.17265e-12	5.31244e-10	17.4317
FOXA1	-1.58414	11.9101	-7.68874	3.64784e-12	5.91319e-10	17.2963
CNTNAP2	-2.4012	9.87081	-7.68051	3.81105e-12	6.14507e-10	17.2538
CHRM1	-1.5018	8.10749	-7.67386	3.94834e-12	6.33293e-10	17.2195
KIAA1244	-1.3268	9.08904	-7.62688	5.0677e-12	8.00197e-10	16.9773
RAP1GAP	-1.57158	10.5872	-7.61462	5.4083e-12	8.36657e-10	16.9141
XBP1	-1.51882	12.0778	-7.58722	6.25357e-12	9.43453e-10	16.7732
HPN	-1.10709	8.17183	-7.58345	6.37983e-12	9.48416e-10	16.7538
PDIA5	-1.23892	9.29418	-7.53463	8.26033e-12	1.18742e-09	16.5032
ALDH6A1	-1.10217	9.24242	-7.51488	9.16857e-12	1.29357e-09	16.402
PRRT2	1.04925	7.32175	7.47352	1.14042e-11	1.55153e-09	16.1904
MOSC1	-1.208	9.81925	-7.46951	1.16478e-11	1.57764e-09	16.1699
SLC7A1	-1.00824	9.69821	-7.45723	1.24257e-11	1.66816e-09	16.1072
FSCN1	1.06647	8.55525	7.45203	1.27707e-11	1.70696e-09	16.0806
UAP1	-1.18681	9.20724	-7.44347	1.33595e-11	1.77013e-09	16.0369
BIK	-1.03453	7.98186	-7.42749	1.45312e-11	1.90059e-09	15.9553
OR51E2	-3.26832	11.0758	-7.42604	1.46423e-11	1.90693e-09	15.9479
ARHGEF2	1.38902	9.48309	7.4226	1.49096e-11	1.93349e-09	15.9304
ENO2	1.22264	7.47225	7.40987	1.59406e-11	2.02565e-09	15.8656
RHOBTB3	-1.10036	9.98104	-7.36982	1.96699e-11	2.44669e-09	15.6617
OSR1	1.31432	7.89486	7.3655	2.0121e-11	2.49263e-09	15.6397
IL1R1	-1.07564	7.62136	-7.34487	2.24182e-11	2.70038e-09	15.5349
NCAPD3	-2.32876	9.14785	-7.32151	2.53329e-11	3.00397e-09	15.4164
RPESP	1.60902	7.70687	7.31846	2.57406e-11	3.0268e-09	15.4009
RNU1-3	1.54681	8.63866	7.31438	2.62955e-11	3.06974e-09	15.3802
MT1F	-2.08615	10.8539	-7.27246	3.27324e-11	3.73603e-09	15.1679
NEDD4L	-1.52088	10.0193	-7.27058	3.30547e-11	3.74477e-09	15.1584
KIAA1324	-2.18944	10.6792	-7.26871	3.33788e-11	3.76748e-09	15.1489
AZGP1	-2.32998	10.8066	-7.2647	3.40849e-11	3.80489e-09	15.1287
GMPR	-1.28405	9.08363	-7.26286	3.4414e-11	3.82762e-09	15.1193
RNU1-5	1.60795	8.91659	7.25842	3.522e-11	3.89346e-09	15.0969
GPR160	-1.33094	8.40837	-7.2447	3.78314e-11	4.10288e-09	15.0276
RNU1G2	1.50209	8.48233	7.23283	4.02444e-11	4.34911e-09	14.9676
ZNF91	-1.10232	9.40424	-7.22302	4.23526e-11	4.51292e-09	14.9181
SC5DL	-1.32408	10.6085	-7.21749	4.35891e-11	4.61242e-09	14.8902
KIFC2	1.52618	8.23715	7.18427	5.18049e-11	5.38824e-09	14.7229
SORD	-1.59278	8.34296	-7.10536	7.79809e-11	7.81733e-09	14.3266
SOCS2	-1.24162	9.87592	-7.09096	8.40036e-11	8.2581e-09	14.2545
STAG3L3	1.38305	8.87412	7.07503	9.1212e-11	8.8244e-09	14.1747
LOC644039	-1.08572	13.3774	-6.99766	1.35876e-10	1.24723e-08	13.7886
THBS4	-1.92164	9.0419	-6.98503	1.44983e-10	1.32684e-08	13.7258
STEAP2	-1.11464	9.22741	-6.97609	1.51795e-10	1.37677e-08	13.6813
TRPM8	-2.15551	9.91705	-6.9534	1.70536e-10	1.49772e-08	13.5686
CPE	-1.56567	10.7396	-6.93826	1.84291e-10	1.59101e-08	13.4935
EPHX2	-1.20146	9.58396	-6.91692	2.05568e-10	1.74504e-08	13.3877
RN5S9	1.48995	9.80854	6.89033	2.35491e-10	1.95016e-08	13.2561
GJB1	-1.273	8.46042	-6.82808	3.23439e-10	2.56688e-08	12.9489
TRPM4	-1.64956	12.0493	-6.81632	3.43375e-10	2.71801e-08	12.891
CELSR3	1.04741	6.58341	6.79573	3.8125e-10	2.96393e-08	12.7897
CDH1	-1.237	11.1817	-6.76689	4.41312e-10	3.34056e-08	12.6482
BCYRN1	1.42687	10.4085	6.70883	5.91998e-10	4.30576e-08	12.364
ABI3BP	1.2225	7.62637	6.69354	6.3952e-10	4.6293e-08	12.2893
LOC100134144	1.064	7.45571	6.68165	6.7904e-10	4.86227e-08	12.2312
LOC145837	-1.57036	8.88372	-6.68146	6.7968e-10	4.86227e-08	12.2303
STARD10	-1.09528	10.3145	-6.67226	7.11943e-10	4.99918e-08	12.1855
PAK1IP1	-1.6242	9.06539	-6.66465	7.39741e-10	5.15872e-08	12.1484
PITX1	1.52079	8.20913	6.65719	7.68047e-10	5.33172e-08	12.1121
MT1M	-2.17655	9.06798	-6.64554	8.14409e-10	5.57733e-08	12.0554
DBI	-1.30696	10.8755	-6.61991	9.26362e-10	6.2875e-08	11.9309
MLPH	-1.15805	11.403	-6.61146	9.66468e-10	6.50179e-08	11.8899
GLUD1	-1.14891	11.4789	-6.60638	9.91426e-10	6.61131e-08	11.8652
SCD	-1.61381	11.424	-6.58163	1.12234e-09	7.29283e-08	11.7453
MT1X	-1.50114	11.1886	-6.56802	1.2015e-09	7.72484e-08	11.6794
FLJ20021	-1.31813	10.4807	-6.56658	1.21018e-09	7.76426e-08	11.6724
DPP4	-1.10314	8.16839	-6.52962	1.45558e-09	8.96138e-08	11.4939
ACSL1	-1.10269	8.94681	-6.52914	1.45911e-09	8.96497e-08	11.4916
CEP27	1.30837	8.7698	6.52219	1.51057e-09	9.24389e-08	11.4581
ACSL3	-1.03883	8.73245	-6.45289	2.13237e-09	1.26648e-07	11.1249
CDC42EP5	-1.92558	10.598	-6.44768	2.18816e-09	1.28734e-07	11.1
C9orf130	1.19083	8.38184	6.44477	2.21998e-09	1.30354e-07	11.086
BCAS1	-1.24057	8.39525	-6.37906	3.07301e-09	1.72468e-07	10.7719
MX1	1.5072	9.63977	6.36084	3.36196e-09	1.86623e-07	10.6851
COL4A1	1.19149	10.6588	6.34035	3.71896e-09	2.0311e-07	10.5876
MT1G	-2.54422	11.3652	-6.32357	4.03892e-09	2.19405e-07	10.5079
LOC100130598	1.00287	7.64555	6.25173	5.74412e-09	2.97402e-07	10.1679
TNFSF10	-1.22132	10.4687	-6.23067	6.36643e-09	3.24443e-07	10.0686
DMWD	1.07381	8.12838	6.22645	6.49887e-09	3.28992e-07	10.0487
GOLM1	-1.31724	8.64691	-6.19751	7.4834e-09	3.73251e-07	9.91262
COL6A1	1.39053	9.17892	6.18752	7.85631e-09	3.89937e-07	9.8657
GNE	-1.07887	8.99862	-6.16879	8.60532e-09	4.20943e-07	9.77784
BST2	1.35639	8.90893	6.14523	9.64744e-09	4.6638e-07	9.66756
TMC5	-1.06698	8.09159	-6.13475	1.01499e-08	4.85586e-07	9.61859
MT1A	-1.42807	12.2459	-6.11967	1.09186e-08	5.11915e-07	9.54818
LOC124220	-1.12556	9.75637	-6.10934	1.14779e-08	5.30787e-07	9.5
DKFZp434K191	1.02143	7.79192	6.10011	1.20016e-08	5.52493e-07	9.45697
DHDH	-1.18825	8.58226	-6.09735	1.2163e-08	5.56104e-07	9.44409
ZNF615	-1.15613	9.38352	-6.0972	1.21713e-08	5.56104e-07	9.44343
TARP	-2.47376	10.4589	-6.08319	1.30232e-08	5.86235e-07	9.3782
COL16A1	1.20416	8.84604	6.07463	1.35719e-08	6.05815e-07	9.3384
SEC11C	-1.50212	11.6917	-6.04122	1.59404e-08	6.95965e-07	9.18333
BRP44	-1.2332	10.7202	-5.97318	2.20865e-08	9.25841e-07	8.86903
CLDN3	-1.18987	10.2427	-5.96854	2.25815e-08	9.45289e-07	8.84768
LAPTM4B	1.12847	8.92503	5.96216	2.32802e-08	9.63945e-07	8.81832
CDK6	-1.0193	8.01947	-5.95795	2.37536e-08	9.82213e-07	8.79892
SLC27A2	-1.01747	7.73136	-5.95169	2.44732e-08	1.00923e-06	8.77017
GUCY1A3	-1.19903	9.47823	-5.94	2.58764e-08	1.04726e-06	8.71646
FAM108C1	-1.03566	10.5301	-5.92872	2.73058e-08	1.10072e-06	8.66467
LOC728888	1.10978	10.7185	5.92257	2.81162e-08	1.12299e-06	8.63649
FAAH	-1.07357	9.70823	-5.91712	2.88547e-08	1.14498e-06	8.61152
APOF	-1.17475	7.49463	-5.91629	2.8969e-08	1.14802e-06	8.60771
C1orf115	-1.22349	9.62756	-5.90604	3.04162e-08	1.19604e-06	8.56076
CPNE4	-1.27276	9.21658	-5.88877	3.30155e-08	1.28009e-06	8.48179
ANKRD30B	1.1643	10.6643	5.88731	3.3245e-08	1.28408e-06	8.47512
ELOVL5	-1.26057	9.13029	-5.88323	3.38936e-08	1.29925e-06	8.45651
LAMC3	1.03892	7.83398	5.87369	3.54615e-08	1.34582e-06	8.41297
COL5A1	1.18058	9.12669	5.87054	3.59944e-08	1.36434e-06	8.39861
TMEM79	-1.43439	9.83723	-5.84219	4.11628e-08	1.51319e-06	8.26943
FLJ35390	1.24011	10.2053	5.83589	4.24061e-08	1.54684e-06	8.24079
IGFBP3	1.13862	8.97416	5.80536	4.89727e-08	1.73465e-06	8.10221
ZNF223	1.17092	8.82003	5.79669	5.10128e-08	1.79517e-06	8.06294
RNF144B	-1.06947	8.32104	-5.79506	5.1405e-08	1.80152e-06	8.05557
COL1A1	1.53198	9.46728	5.79496	5.14298e-08	1.80152e-06	8.0551
CYP1B1	-1.64081	9.48762	-5.77748	5.58336e-08	1.93796e-06	7.97605
SPON1	1.11054	8.306	5.73754	6.73334e-08	2.27998e-06	7.79588
LOC100130053	1.30761	9.45999	5.69542	8.1975e-08	2.72134e-06	7.60665
FLJ25363	1.10687	8.5729	5.65981	9.6749e-08	3.13662e-06	7.44733
MAOA	-1.17483	11.3613	-5.65052	1.01016e-07	3.25765e-06	7.40584
LOC644250	1.27446	9.45437	5.64937	1.01554e-07	3.27153e-06	7.40074
ACACB	1.01945	7.92365	5.64875	1.01849e-07	3.27411e-06	7.39795
NPY	-3.87958	11.7944	-5.64414	1.04052e-07	3.33086e-06	7.37738
SEC23B	-1.01175	9.56621	-5.58698	1.35546e-07	4.17652e-06	7.12329
LOC100130516	1.03815	11.401	5.58165	1.38916e-07	4.25474e-06	7.0997
SERPINE2	1.13755	8.97571	5.57902	1.40612e-07	4.29375e-06	7.08804
COL7A1	1.17109	8.52886	5.56901	1.4725e-07	4.46513e-06	7.04373
GGTLC2	-1.06576	7.33828	-5.54896	1.61478e-07	4.84832e-06	6.95514
TUBA3D	-1.03819	7.89156	-5.5315	1.74959e-07	5.1816e-06	6.87814
GDF15	-1.99611	10.4249	-5.52773	1.78012e-07	5.24652e-06	6.86153
HBA1	1.19721	8.37729	5.52585	1.79552e-07	5.2766e-06	6.85326
ALOX15B	-1.98366	8.44561	-5.52375	1.81286e-07	5.32245e-06	6.84402
CRIP1	1.20565	8.94879	5.52097	1.83613e-07	5.378e-06	6.83178
LOC648921	1.25739	8.83464	5.51578	1.88036e-07	5.46792e-06	6.80893
LOC728606	-1.00408	7.55149	-5.50746	1.95331e-07	5.64237e-06	6.77238
LOC100132727	1.18243	10.8662	5.50431	1.98173e-07	5.70285e-06	6.75852
ENDOD1	-1.12481	9.02852	-5.49554	2.06285e-07	5.90284e-06	6.72
LOC644844	-1.45932	8.13689	-5.48414	2.17312e-07	6.18163e-06	6.67001
CD9	-1.24847	9.65528	-5.48006	2.21393e-07	6.27624e-06	6.65216
CTGF	-1.28628	11.34	-5.45281	2.50676e-07	6.96384e-06	6.53295
RNU1A3	1.00556	8.79387	5.42627	2.82809e-07	7.73009e-06	6.41722
IDH1	-1.12962	10.0472	-5.40915	3.05647e-07	8.25762e-06	6.34273
IGFBP2	-1.05046	10.2606	-5.40427	3.12478e-07	8.41722e-06	6.32153
PRR15L	-1.01336	9.22858	-5.40205	3.15637e-07	8.4824e-06	6.31188
LOC100129681	1.01609	8.06027	5.36497	3.73205e-07	9.84712e-06	6.15123
ZNF786	1.24965	9.41242	5.36046	3.80865e-07	9.9973e-06	6.13175
MESP1	-1.90728	10.3167	-5.35469	3.90911e-07	1.01995e-05	6.10679
HBA2	1.34853	9.59913	5.35291	3.9406e-07	1.02553e-05	6.0991
AMD1	-1.2064	9.71951	-5.31055	4.76684e-07	1.20555e-05	5.91666
DUSP1	-1.27005	11.3408	-5.29911	5.01741e-07	1.25745e-05	5.86757
SH3RF1	-1.09773	8.60116	-5.25657	6.06769e-07	1.48405e-05	5.6855
LOC613037	1.04677	10.063	5.24267	6.45527e-07	1.56131e-05	5.62621
GADD45G	-1.18233	9.18246	-5.22975	6.83707e-07	1.63548e-05	5.57118
LOC100128062	1.12345	10.4355	5.19755	7.88676e-07	1.82914e-05	5.43446
C20orf127	-1.16321	8.34548	-5.19133	8.10694e-07	1.87166e-05	5.40811
SSTR2	1.11147	8.45813	5.17939	8.54656e-07	1.96275e-05	5.35757
GNG4	-1.21228	8.27782	-5.17321	8.78309e-07	2.00648e-05	5.33145
LOC100134868	1.12434	8.98608	5.15849	9.37246e-07	2.11889e-05	5.26931
HMGCS2	-1.97469	9.62643	-5.07819	1.33319e-06	2.84119e-05	4.93233
HBB	1.20928	9.63566	5.05678	1.46368e-06	3.07201e-05	4.84309
PPAP2A	-1.23168	9.68649	-5.02423	1.6862e-06	3.45806e-05	4.70788
F2RL1	-1.04765	7.90667	-5.02309	1.69456e-06	3.46821e-05	4.70315
AGR2	-1.6161	9.88877	-5.01884	1.72611e-06	3.50923e-05	4.68553
KBTBD11	-1.03294	9.14047	-5.01552	1.75116e-06	3.5548e-05	4.67177
FMOD	-1.10724	9.18517	-4.98185	2.02577e-06	4.01662e-05	4.53266
LOC100131718	1.20512	9.45425	4.93537	2.47459e-06	4.7281e-05	4.34165
PGC	-1.92375	8.72198	-4.91308	2.72272e-06	5.14732e-05	4.25048
TSPAN13	-1.09021	9.13015	-4.82611	3.94314e-06	6.96621e-05	3.89741
LOC100008589	1.35052	10.6907	4.81147	4.19502e-06	7.33887e-05	3.83841
LOC100132247	1.04416	9.75573	4.7995	4.41263e-06	7.6233e-05	3.79024
FAM3B	-1.21627	8.50103	-4.7968	4.46329e-06	7.69338e-05	3.77937
EMP1	-1.00389	9.95261	-4.7944	4.50865e-06	7.75839e-05	3.76974
PCA3	-1.60817	7.98689	-4.77066	4.98256e-06	8.37989e-05	3.67456
F3	-1.03686	8.06597	-4.74341	5.58627e-06	9.18736e-05	3.5657
LOC100132585	1.07445	10.1204	4.72973	5.91553e-06	9.63526e-05	3.5112
CSGALNACT1	-1.05192	7.89878	-4.72953	5.9206e-06	9.63837e-05	3.51038
TMEM106A	1.06985	8.62638	4.70157	6.65359e-06	0.000106328	3.39934
LOC440353	1.01685	11.0214	4.63562	8.74689e-06	0.000133749	3.13929
LOC729978	1.13381	11.3553	4.62172	9.26312e-06	0.00014041	3.08481
FLJ21511	-1.17021	8.02045	-4.61665	9.45862e-06	0.000142714	3.06497
ZNF486	1.00292	11.7023	4.58998	1.05546e-05	0.00015721	2.96084
PEBP4	-1.04036	7.43343	-4.58972	1.0566e-05	0.000157303	2.95982
AMACR	-1.63438	8.85231	-4.56101	1.18843e-05	0.000172875	2.8482
ERRFI1	-1.06247	9.47544	-4.55279	1.22899e-05	0.000177926	2.81635
ALPP	1.13241	11.2739	4.54443	1.27164e-05	0.000182712	2.78398
SOX9	-1.14861	9.1768	-4.53989	1.29541e-05	0.000185515	2.76641
CEBPD	-1.05168	11.6405	-4.5317	1.33936e-05	0.000190201	2.73476
LOC642989	-1.14738	9.69398	-4.52962	1.35075e-05	0.0001915	2.72673
APOD	-1.31873	11.6631	-4.52638	1.36864e-05	0.000193188	2.71425
SERPINA3	-1.70575	12.0404	-4.52023	1.4033e-05	0.000197258	2.69052
LOC642590	-1.28769	10.3243	-4.50409	1.4983e-05	0.000208211	2.6284
ANPEP	-2.16216	9.13679	-4.45799	1.80512e-05	0.000244276	2.45182
MT2A	-1.03594	11.9257	-4.44655	1.89017e-05	0.000253423	2.4082
FLJ44124	1.01003	11.659	4.42051	2.09834e-05	0.000276348	2.30925
CD38	-1.19646	8.07676	-4.4143	2.15118e-05	0.000282185	2.2857
MGC87042	-1.17382	10.3862	-4.40953	2.19262e-05	0.000286413	2.26764
TMEFF2	-2.01144	10.8893	-4.40622	2.22184e-05	0.000289733	2.25511
NEFH	-2.27296	10.3984	-4.38514	2.41687e-05	0.000311697	2.17548
GNMT	-1.56791	8.07819	-4.38136	2.4535e-05	0.000314955	2.16124
LOC401098	1.08519	10.0241	4.33082	2.99823e-05	0.000373095	1.97161
MON1B	-1.1182	8.02347	-4.32006	3.12837e-05	0.000386293	1.93145
TMEM178	-1.42144	7.95735	-4.25782	3.9946e-05	0.00047331	1.70056
ISG15	1.40865	9.43373	4.22852	4.47804e-05	0.000517845	1.59275
BAMBI	1.10044	8.95551	4.12647	6.63917e-05	0.000718497	1.22159
CLDN8	-1.15235	8.92062	-4.12483	6.68098e-05	0.000722253	1.21568
SPON2	-1.67551	9.21258	-4.11603	6.90949e-05	0.000743264	1.18402
RASEF	-1.02384	8.49631	-4.1038	7.23983e-05	0.000773882	1.14007
SCIN	-1.08249	7.86331	-4.09697	7.43078e-05	0.000788486	1.11557
LOC646347	-1.21416	10.3119	-4.08479	7.78307e-05	0.000817048	1.07199
PAGE4	-1.46717	10.2699	-4.07922	7.9497e-05	0.000831676	1.05207
ARG2	-1.11476	8.86922	-3.91969	0.000144537	0.00135092	0.490824
LOC645993	-1.03912	8.07642	-3.9001	0.000155374	0.00142923	0.423088
CFD	1.19104	10.4691	3.82118	0.00020738	0.00181867	0.15295
SMS	-1.13323	10.8388	-3.8104	0.000215652	0.00187987	0.116392
VSIG2	-1.35666	8.83373	-3.80306	0.000221461	0.00192116	0.0915585
TSPAN8	-1.09446	11.1327	-3.77197	0.000247766	0.00210795	-0.0132567
LOC648868	-1.17346	8.16541	-3.7461	0.000271899	0.00227703	-0.0999891
ORM2	-1.41848	7.73691	-3.54966	0.000542597	0.00399508	-0.742674
ZFP36	-1.10286	10.7023	-3.53553	0.000569673	0.00415421	-0.787823
LOC729677	-1.08351	9.18686	-3.52973	0.000581141	0.00421924	-0.806296
TFF3	-1.9156	11.5293	-3.51966	0.000601585	0.00434542	-0.838334
RLN1	-1.81004	8.25818	-3.17166	0.00190297	0.0111268	-1.89872
KRT13	1.13371	7.28586	2.88372	0.00462165	0.0226293	-2.70484
H19	1.14418	7.51314	2.76542	0.00653785	0.0297419	-3.01663
