# Supplementary material for: Establishment of a Novel Combined Nomogram for Predicting the Risk of Progression Related to Castration Resistance in Patients With Prostate Cancer
Source: Front Genet. 2022 May 10;13:823716. doi: 10.3389/fgene.2022.823716 (PMC9127235; doi:10.3389/fgene.2022.823716)
Supplement: Supplementary file 12 [file Table5.XLSX]

## Sheet: Enrichment
GroupID	Category	Term	Description	LogP	Log(q-value)	InTerm_InList	Genes	Symbols
1_Summary	GO Cellular Components	GO:0030667	secretory granule membrane	-3.34419	0	3/312	55,290,1363,384	ACP3,ANPEP,CPE,ARG2
1_Member	GO Cellular Components	GO:0030667	secretory granule membrane	-3.34419	0	3/312	55,290,1363	ACP3,ANPEP,CPE
1_Member	GO Biological Processes	GO:0043603	cellular amide metabolic process	-2.25588	0	3/750	290,384,1363	ANPEP,ARG2,CPE
2_Summary	GO Biological Processes	GO:1901615	organic hydroxy compound metabolic process	-2.83742	0	3/467	55,247,51109	ACP3,ALOX15B,RDH11
2_Member	GO Biological Processes	GO:1901615	organic hydroxy compound metabolic process	-2.83742	0	3/467	55,247,51109	ACP3,ALOX15B,RDH11
3_Summary	GO Cellular Components	GO:0098552	side of membrane	-2.39812	0	3/667	290,563,2786	ANPEP,AZGP1,GNG4
3_Member	GO Cellular Components	GO:0098552	side of membrane	-2.39812	0	3/667	290,563,2786	ANPEP,AZGP1,GNG4
4_Summary	GO Biological Processes	GO:0008285	negative regulation of cell population proliferation	-2.20246	0	3/784	247,384,563	ALOX15B,ARG2,AZGP1
4_Member	GO Biological Processes	GO:0008285	negative regulation of cell population proliferation	-2.20246	0	3/784	247,384,563	ALOX15B,ARG2,AZGP1
